# Supplementary material for: Orangutan Alu quiescence reveals possible source element: support for ancient backseat drivers
Source: Mob DNA. 2012 Apr 30;3:8. doi: 10.1186/1759-8753-3-8 (PMC3357318; doi:10.1186/1759-8753-3-8)
Supplement: Additional file 2 — Table S2. This file contains a series of tables listing the PCR primers and conditions, genotypes and allele frequencies, and DNA samples used in the study. [file 1759-8753-3-8-S2.XLSX]

## Sheet: PCR primers & conditions
	Assembly	Virtual PCR Loci	Forward Primer Name	Forward Primer Sequence 5' - 3'	Reverse Primer Name	Reverse Primer Sequence 5'-3'	Filled (bp)	Empty (bp)	Temp.	[MgCl2]
	ponAbe2 July 2007	O:Chr12:90004781-90005416	O:Chr12:90004781-F	TGTAGCTTGGCTATCAGGCTTT	O:Chr12:90005416-R	AATCCTCTCAAACTCTGCTGCT	636	302	60	3
	ponAbe2 July 2007	O:Chr13:109637223+109637810	AluY-O-Ar-c13-11-F	CAGCCTCTTCAATGTGRAAG	AluY-O-Ar-c13-11-R	GTCTTGGACTCCAGTAATCCTTC	588	248	57	1.5
	ponAbe2 July 2007	O:Chr17:56932653+56933110	AluY-O-Ar-c17-15-F	ATGCTGTTGAACGGCTCTAC	AluY-O-Ar-c17-15-R	TAGTGAGGCTGTTGATAGGGTC	458	140	57	1.5
	ponAbe2 July 2007	O:Chr21:23655202+23655717	O:Chr21:23655202-F	GTGTACATCCTRGAGATGAAGAA	O:Chr21:23655717-R	CTCACAGGGCRGAGTTTATGTG	516	183	56	3
	ponAbe2 July 2007	O:Chr2b:3809322+3810033	AluY-O-Ar-c2b-26-F	CACAGAGTTTGCCCACACTC	AluY-O-Ar-c2b-26-R	CCTCACCTCTATGGTCTTCCT	712	411	57	1.5
	ponAbe2 July 2007	O:Chr17:18571672+18572254	O:Chr17:18571672-F	AATGTGCAGTAACACSCCAATA	O:Chr17:18572254-R	GCTCAAACTCTCTRTGGGAATC	583	248	56	3
	ponAbe2 July 2007	O:Chr4:170477734-170478347	O:Chr4:170477734-F	TCCCAYTTCACTAGCACATYAT	O:Chr4:170478347-R	CTTGCAATCAYTGTCAGCAAAT	614	286	57	3
	hg18 March 2006	H:Chr3:163185769-163186259	H:Chr3:163185769-F	TGCACAGACATCTCATTGTATAGAG	H:Chr3:163186259-R	TTAATGTGTGTGGATGATGAGTCT	491	169	60	2
	ponAbe2 July 2007	O:Chr7:70375437+70375911	Chr7:Shared-475-F	TGGTTATTTGTTYTGGGGAAGT	Chr7:Shared-475-R	CAAAAGCATTTCAGGGAAGG	475	177	56	1.5
	hg18 March 2006	H:Chr7:14399075-14399548	Chr7:Shared-475-F	TGGTTATTTGTTYTGGGGAAGT	Chr7:Shared-475-R	CAAAAGCATTTCAGGGAAGG	474	177	56	1.5
	panTro2 March 2006	C:Chr7:14491778-14492255	Chr7:Shared-475-F	TGGTTATTTGTTYTGGGGAAGT	Chr7:Shared-475-R	CAAAAGCATTTCAGGGAAGG	478	177	56	1.5
	ponAbe2 July 2007	O:Chr7:70375218+70375924	AluY-shared-c7-F	CAGTGTGATACACTGGCACTG	AluY-shared-c7-R	CTCTGTGCTACATCAAAAGCAT	707	390	56	2
	hg18 March 2006	H:Chr7:14399062-14399763	AluY-shared-c7-F	CAGTGTGATACACTGGCACTG	AluY-shared-c7-R	CTCTGTGCTACATCAAAAGCAT	702	390	56	2

## Sheet: Genotypes & allele freq.
	Orangutan	Sumatran	Sumatran	Sumatran	Sumatran	Sumatran	Sumatran	Sumatran	Sumatran	Sumatran	Sumatran	Sumatran	Sumatran	Sumatran	Sumatran	Sumatran	Sumatran	Sumatran	Sumatran	Sumatran	Sumatran	Sumatran	Sumatran	Sumatran	Sumatran	Sumatran	Sumatran	Sumatran	Sumatran	Sumatran	Sumatran	Sumatran	Sumatran	Sumatran	Sumatran	Sumatran	Sumatran	Sumatran	Sumatran	Bornean	Bornean	Bornean	Bornean	Bornean	Bornean	Bornean	Bornean	Bornean	Bornean
	Allele	1	1	2	2	3	3	4	4	5	5	6	6	7	7	8	8	9	9	10	10	11	11	12	12	13	13	14	14	15	15	16	16	17	17	18	18	19	19	20	20	21	21	22	22	23	23	24	24
	Virtual PCR Loci	Susie	Susie	KB4361	KB4361	KB4503	KB4503	KB4661	KB4661	KB5370	KB5370	KB5883	KB5883	KB9258	KB9258	SB550	SB550	GM06213A	GM06213A	GM04272A	GM04272A	NG06209	NG06209	NG12256	NG12256	OR823	OR823	PPY16	PPY16	PPY17	PPY17	PPY29	PPY29	PPY30	PPY30	PPY36	PPY36	PPY44	PPY44	KB4204	KB4204	KB5404	KB5404	KB5405	KB5405	KB5406	KB5406	KB5418	KB5418
	O:Chr12:90004781-90005416	1	1	1	0	1	0	1	1	1	1	1	0	1	1	1	1	1	1	1	1	1	0	1	1	1	0	1	1	1	0	0	0	1	1	1	0	1	1	0	0	1	0	0	0	1	0	0	0
	O:Chr13:109637223+109637810	1	0	1	1	0	0	0	0	?	?	1	1	0	0	1	0	0	0	1	0	1	1	0	0	1	1	0	0	1	1	1	1	0	0	0	0	0	0	0	0	0	0	0	0	0	0	0	0
	O:Chr17:56932653+56933110	1	0	0	0	0	0	1	0	0	0	0	0	0	0	1	0	1	0	0	0	0	0	0	0	0	0	1	0	0	0	0	0	1	0	0	0	0	0	0	0	0	0	0	0	0	0	0	0
	O:Chr21:23655202+23655717	1	1	0	0	0	0	0	0	1	0	0	0	0	0	0	0	1	0	0	0	1	0	1	1	0	0	0	0	0	0	0	0	0	0	0	0	0	0	0	0	0	0	0	0	0	0	0	0
	O:Chr2b:3809322+3810033	1	1	1	1	1	1	0	0	1	1	1	0	1	1	1	0	1	1	1	1	1	0	1	1	1	0	0	0	1	0	1	0	1	0	1	1	1	0	0	0	0	0	0	0	0	0	0	0
	O:Chr17:18571672+18572254	1	1	1	1	1	1	1	1	1	1	1	1	1	1	1	1	1	1	1	1	1	1	1	1	1	1	1	1	1	1	1	1	1	1	1	1	1	1	1	1	1	1	1	1	1	1	1	1
	O:Chr4:170477734-170478347	1	1	1	1	1	1	1	1	1	1	1	1	1	1	1	1	1	1	1	1	1	1	1	1	1	1	1	1	1	1	1	1	1	1	1	1	1	1	1	1	1	1	1	1	1	1	1	1
[truncated: 29 more columns]

## Sheet: DNA samples
		DNA Samples: Order on Gel					Human Population Variation DNA Panel of 80 individuals from four world populations
		Species Names	Common Names	Origin	ID number			Population	Sample ID	Source	Description
	1	Homo Sapiens	Human	ATCC	HeLa CCL-2		1	African American	NA 17131	Coriell	Human Variation DNA panel AA100
	2	Pan paniscus	Bonobo	IPBIR	PR00661		2	African American	NA 17132	Coriell	Human Variation DNA panel AA100
	3	Pan troglodytes	Common Chimpanzee	IPBIR	NS06006		3	African American	NA 17133	Coriell	Human Variation DNA panel AA100
	4	Gorilla gorilla	Lowland gorilla	Coriella	AG05251		4	African American	NA 17134	Coriell	Human Variation DNA panel AA100
	5	Pongo pygmaeus abelii	Sumatran Orangutan	Coriella *	PR01109 ("Suzie" )		5	African American	NA 17135	Coriell	Human Variation DNA panel AA100
	6	Pongo pygmaeus abelii	Sumatran Orangutan	SDFZb	KB4361		6	African American	NA 17136	Coriell	Human Variation DNA panel AA100
	7	Pongo pygmaeus abelii	Sumatran Orangutan	SDFZb	KB4503		7	African American	NA 17137	Coriell	Human Variation DNA panel AA100
	8	Pongo pygmaeus abelii	Sumatran Orangutan	SDFZb	KB4661		8	African American	NA 17138	Coriell	Human Variation DNA panel AA100
	9	Pongo pygmaeus abelii	Sumatran Orangutan	SDFZb	KB5370		9	African American	NA 17139	Coriell	Human Variation DNA panel AA100
	10	Pongo pygmaeus abelii	Sumatran Orangutan	SDFZb	KB5883		10	African American	NA 17140	Coriell	Human Variation DNA panel AA100
	11	Pongo pygmaeus abelii	Sumatran Orangutan	SDFZb	KB9258 (OR1447)		11	African American	NA 17141	Coriell	Human Variation DNA panel AA100
	12	Pongo pygmaeus abelii	Sumatran Orangutan	SDFZb	SB550		12	African American	NA 17142	Coriell	Human Variation DNA panel AA100
	13	Pongo pygmaeus abelii	Sumatran orangutan	Coriella	GM06213A		13	African American	NA 17143	Coriell	Human Variation DNA panel AA100
	14	Pongo pygmaeus abelii	Sumatran orangutan	Coriella	GM04272A		14	African American	NA 17144	Coriell	Human Variation DNA panel AA100
	15	Pongo pygmaeus abelii	Sumatran orangutan	Coriella	NG06209		15	African American	NA 17145	Coriell	Human Variation DNA panel AA100
	16	Pongo pygmaeus abelii	Sumatran orangutan	Coriella	NG12256		16	African American	NA 17146	Coriell	Human Variation DNA panel AA100
	17	Pongo pygmaeus abelii	Sumatran orangutan	SDFZb	OR823		17	African American	NA 17147	Coriell	Human Variation DNA panel AA100
	18	Pongo pygmaeus abelii	Sumatran orangutan	NIH/NCIc	PPY16		18	African American	NA 17148	Coriell	Human Variation DNA panel AA100
	19	Pongo pygmaeus abelii	Sumatran orangutan	NIH/NCIc	PPY17		19	African American	NA 17149	Coriell	Human Variation DNA panel AA100
	20	Pongo pygmaeus abelii	Sumatran orangutan	NIH/NCIc	PPY29		20	African American	NA 17150	Coriell	Human Variation DNA panel AA100
	21	Pongo pygmaeus abelii	Sumatran orangutan	NIH/NCIc	PPY30		21	Asian	NA 17051	Coriell	Human Variation DNA panel HD07; Japanese
	22	Pongo pygmaeus abelii	Sumatran orangutan	NIH/NCIc	PPY36		22	Asian	NA 17052	Coriell	Human Variation DNA panel HD07; Japanese
	23	Pongo pygmaeus abelii	Sumatran orangutan	NIH/NCIc	PPY44		23	Asian	NA 17053	Coriell	Human Variation DNA panel HD07; Japanese
	24	Pongo pygmaeus pygmaeus	Bornean Orangutan	SDFZb	KB4204		24	Asian	NA 17054	Coriell	Human Variation DNA panel HD07; Japanese
	25	Pongo pygmaeus pygmaeus	Bornean Orangutan	SDFZb	KB5404		25	Asian	NA 17055	Coriell	Human Variation DNA panel HD07; Japanese
	26	Pongo pygmaeus pygmaeus	Bornean Orangutan	SDFZb	KB5405		26	Asian	NA 17056	Coriell	Human Variation DNA panel HD07; Japanese
	27	Pongo pygmaeus pygmaeus	Bornean Orangutan	SDFZb	KB5406		27	Asian	NA 17057	Coriell	Human Variation DNA panel HD07; Japanese
	28	Pongo pygmaeus pygmaeus	Bornean Orangutan	SDFZb	KB5418		28	Asian	NA 17058	Coriell	Human Variation DNA panel HD07; Japanese
	29	Pongo pygmaeus pygmaeus	Bornean Orangutan	SDFZb	KB5419		29	Asian	NA 17059	Coriell	Human Variation DNA panel HD07; Japanese
	30	Pongo pygmaeus pygmaeus	Bornean Orangutan	SDFZb	KB5482		30	Asian	NA 17060	Coriell	Human Variation DNA panel HD07; Japanese
	31	Pongo pygmaeus pygmaeus	Bornean Orangutan	SDFZb	KB5543		31	Asian	NA 17081	Coriell	Human Variation DNA panel HD13; Southeast Asians (excluding Japanese and Chinese)
	32	Pongo pygmaeus pygmaeus	Bornean Orangutan	SDFZb	KB6109		32	Asian	NA 17082	Coriell	Human Variation DNA panel HD13; Southeast Asians (excluding Japanese and Chinese)
	33	Pongo pygmaeus pygmaeus	Bornean Orangutan	SDFZb	SB664		33	Asian	NA 17083	Coriell	Human Variation DNA panel HD13; Southeast Asians (excluding Japanese and Chinese)
	34	Pongo pygmaeus pygmaeus	Bornean orangutan	SDFZb	OR315		34	Asian	NA 17084	Coriell	Human Variation DNA panel HD13; Southeast Asians (excluding Japanese and Chinese)
	35	Pongo pygmaeus pygmaeus	Bornean Orangutan	Coriella	AG05252A		35	Asian	NA 17085	Coriell	Human Variation DNA panel HD13; Southeast Asians (excluding Japanese and Chinese)
	36	Pongo pygmaeus pygmaeus	Bornean orangutan	NIH/NCIc	PPY23		36	Asian	NA 17086	Coriell	Human Variation DNA panel HD13; Southeast Asians (excluding Japanese and Chinese)
	37	Pongo pygmaeus pygmaeus	Bornean orangutan	NIH/NCIc	PPY28		37	Asian	NA 17087	Coriell	Human Variation DNA panel HD13; Southeast Asians (excluding Japanese and Chinese)
	38	Pongo pygmaeus pygmaeus	Bornean orangutan	NIH/NCIc	PPY35		38	Asian	NA 17088	Coriell	Human Variation DNA panel HD13; Southeast Asians (excluding Japanese and Chinese)
	39	Pongo pygmaeus pygmaeus	Bornean orangutan	NIH/NCIc	PPY104		39	Asian	NA 17089	Coriell	Human Variation DNA panel HD13; Southeast Asians (excluding Japanese and Chinese)
	40	Pongo pygmaeus pygmaeus	Bornean orangutan	NIH/NCIc	PPY105		40	Asian	NA 17090	Coriell	Human Variation DNA panel HD13; Southeast Asians (excluding Japanese and Chinese)
	41	Pongo pygmaeus pygmaeus	Bornean orangutan	NIH/NCIc	PPY106		41	German Caucasian	10031	Archival	Archival
	42	Hylobates syndactylus syndactylus	Siamang	SDFZb	KB11539		42	German Caucasian	10431	Archival	Archival
	43	Hylobates lar	white-handed gibbon	IPBIR	PR00715		43	German Caucasian	10394	Archival	Archival
	44	Hylobates gabriellae	red-cheeked gibbon	IPBIR	PR00652		44	German Caucasian	10289	Archival	Archival
	45	Chlorocebus aethiops	African Green Monkey	ATCC	CCL70		45	German Caucasian	10156	Archival	Archival
	46	Macaca mulatta	Rhesus Macaque	Coriella	NG07098		46	German Caucasian	10252	Archival	Archival
							47	German Caucasian	10454	Archival	Archival
							48	German Caucasian	10547	Archival	Archival
							49	German Caucasian	10521	Archival	Archival
							50	German Caucasian	10582	Archival	Archival
							51	German Caucasian	10406	Archival	Archival
							52	German Caucasian	10576	Archival	Archival
							53	German Caucasian	10345	Archival	Archival
							54	German Caucasian	9941	Archival	Archival
	Gel	DNA Samples: Order on Gel	Figure 1				55	German Caucasian	10434	Archival	Archival
	Lane	Species Names	Common Names	Origin	ID number		56	German Caucasian	10408	Archival	Archival
	1	100bp DNA ladder	n/a	n/a	n/a		57	German Caucasian	10622	Archival	Archival
	2	Negative control	n/a	n/a	n/a		58	German Caucasian	10136	Archival	Archival
	3	Homo Sapiens	Human	ATCC	HeLa CCL-2		59	German Caucasian	10424	Archival	Archival
	4	Pan paniscus	Bonobo	Coriella	AG05253		60	German Caucasian	10127	Archival	Archival
	5	Pan troglodytes	Common Chimpanzee	IPBIR	NS06006		61	South American	NA 17301	Coriell	Human Variation DNA panel HD17; South American (Andes)
	6	Gorilla gorilla	Lowland gorilla	Coriella	AG05251		62	South American	NA 17302	Coriell	Human Variation DNA panel HD17; South American (Andes)
	7	Pongo pygmaeus abelii	Sumatran orangutan	Coriella	GM06213A		63	South American	NA 17303	Coriell	Human Variation DNA panel HD17; South American (Andes)
	8	Pongo pygmaeus pygmaeus	Bornean Orangutan	Coriella	AG05252A		64	South American	NA 17304	Coriell	Human Variation DNA panel HD17; South American (Andes)
	9	Hylobates syndactylus syndactylus	Siamang	SDFZb	KB11539		65	South American	NA 17305	Coriell	Human Variation DNA panel HD17; South American (Andes)
	10	Hylobates lar	white-handed gibbon	IPBIR	PR00715		66	South American	NA 17306	Coriell	Human Variation DNA panel HD17; South American (Andes)
	11	Hylobates gabriellae	red-cheeked gibbon	IPBIR	PR00652		67	South American	NA 17307	Coriell	Human Variation DNA panel HD17; South American (Andes)
	12	Chlorocebus aethiops	African Green Monkey	ATCC	CCL70		68	South American	NA 17308	Coriell	Human Variation DNA panel HD17; South American (Andes)
	13	Macaca mulatta	Rhesus Macaque	Coriella	NG07098		69	South American	NA 17309	Coriell	Human Variation DNA panel HD17; South American (Andes)
							70	South American	NA 17310	Coriell	Human Variation DNA panel HD17; South American (Andes)
							71	South American	NA 17311	Coriell	Human Variation DNA panel HD18; South American (Brazil, Guyana and Venezuela)
							72	South American	NA 17312	Coriell	Human Variation DNA panel HD18; South American (Brazil, Guyana and Venezuela)
							73	South American	NA 17313	Coriell	Human Variation DNA panel HD18; South American (Brazil, Guyana and Venezuela)
							74	South American	NA 17314	Coriell	Human Variation DNA panel HD18; South American (Brazil, Guyana and Venezuela)
							75	South American	NA 17315	Coriell	Human Variation DNA panel HD18; South American (Brazil, Guyana and Venezuela)
							76	South American	NA 17316	Coriell	Human Variation DNA panel HD18; South American (Brazil, Guyana and Venezuela)
							77	South American	NA 17317	Coriell	Human Variation DNA panel HD18; South American (Brazil, Guyana and Venezuela)
							78	South American	NA 17318	Coriell	Human Variation DNA panel HD18; South American (Brazil, Guyana and Venezuela)
							79	South American	NA 17319	Coriell	Human Variation DNA panel HD18; South American (Brazil, Guyana and Venezuela)
							80	South American	NA 17320	Coriell	Human Variation DNA panel HD18; South American (Brazil, Guyana and Venezuela)
