# Supplementary material for: Orangutan Alu quiescence reveals possible source element: support for ancient backseat drivers
Source: Mob DNA. 2012 Apr 30;3:8. doi: 10.1186/1759-8753-3-8 (PMC3357318; doi:10.1186/1759-8753-3-8)
Supplement: Additional file 4 — This file contains the TranspoGene database [42] output for the DGBK gene. [file 1759-8753-3-8-S4.XLSX]

## Sheet: Sheet1
	DGKB gene: 113 Alu element insertions in introns as identified by the TranspoGene database (http://transpogene.tau.ac.il)
									Gene
	TE Family	TE Name	Chr.	TE strand	Start	End			Region
1	human_Alu	AluSq	chr7	-	14165827	14166122	ttctttttttgagatggagtcttgctcttgccacccaggatggagtgcagtggcgccatcttggctcattgcaaccacccccgtctcctgggttcaagtgattcttctgccttagcttcctgagtagctggaattataggcgtccaccaccacgcccagctaatttttgtatttttagtagagatggggtttcacatgttggccaggccattctcaaactcctgatcttgggtgatctgcctgccctcggcctcttagagtgctggaattacacgcaggagccactgtgcctggcc	DGKB	24/24	DGKB_HUMAN	Q9Y6T7	NM_004080	NP_004071	diacylglycerol kinase, beta isoform 1	\N	265082
2	human_Alu	AluSq	chr7	+	14169861	14170173	ggccaggcacagtgactcacccctgtaatcccagcactttgtgggaggccgaggcaggcagatcacctgaggtcaggaattcgagaccagcctgaccaatatggtgaagccctgtctctactaaaaatacaaagattagctgggtgcggcggcaggtgcctgtaatctcagctacccgggaggctgaggcaggagaatcgcttgaacctgggaggcagaggttgcagtgagccgagatcatgccattgcacacctgcctgggcaacagcagagaaactccatctcaaaaacaaaaaacaaacaaaaaaaaaaa	DGKB	24/24	DGKB_HUMAN	Q9Y6T7	NM_004080	NP_004071	diacylglycerol kinase, beta isoform 1	\N	265083
3	human_Alu	AluSx	chr7	+	14173074	14173380	ggccagacacagtgggtggctcatgcaggtaatcctaccactttgggaggccaaggcaggcggattgcctgagctcagaagtctaagaccatcctggctaatagggtgaaaacccatctgtactaaaaatacaaaaaattacctgagcgtagtagtgtgtgcctgtagtcccagctactagggaggctgaggcatgagaattgcttgaacccgggaggcggaggttgcagtgagccaacttcatgccactgcactccagcctgggtaacagaatgagactccatctcaaaaaaaaaaaaaaaaaaaa	DGKB	24/24	DGKB_HUMAN	Q9Y6T7	NM_004080	NP_004071	diacylglycerol kinase, beta isoform 1	\N	265084
4	human_Alu	AluY	chr7	+	14175228	14175537	ggccgggtgcagtggctcacgcctgtaatcccagcactttgggaggccgaggcttgtggatcacaaggtcaggagatcaagaccaccctggctaacacggtgaaacccagtctctactaaaaattaaaaaaaaaaaaattagccaggtgtggtggcgggcgcctgtagtcccagctactcgggaggctgaggcaggagaatggcgtgaacccgggaggtggagattgcagtgagccgagatggcaccattgcactccagcctgggcaacagagcgagactccgtctcaaaaaaaaaaaaaaaaaaagaaa	DGKB	24/24	DGKB_HUMAN	Q9Y6T7	NM_004080	NP_004071	diacylglycerol kinase, beta isoform 1	\N	265085
5	human_Alu	AluSp	chr7	+	14176003	14176354	agccaggtgccatggctcacacctgtaatcccagcactttgggcagccaaggtgggtggatcacctgaggttgggagttcaagaccagcctgaccaacatggagaaaccccatctctactaaaaatacaaaattagccaggtgtggtggcacatgcctgtaatcccagctacttgggaggctgaggcaggagaatcgcttgaacccaggaggtggatgttgcggtgagccgagatcacaccattgcactccagcctgggcaacaagagagaaactccatctcaaaaaaaaaaaaaagaaagaaagaaagaaagaaagaaagaaagaaagaaagaaagaaagaaagaaagaaa	DGKB	24/24	DGKB_HUMAN	Q9Y6T7	NM_004080	NP_004071	diacylglycerol kinase, beta isoform 1	\N	265086
6	human_Alu	AluSg/x	chr7	-	14181961	14182138	ttttttttgggggggatggaatttcactctgtcacccgggctgaagtgcggtggcacaatctcagctcactgcaacctccgcctcccgggttcaagtgattctcctgcctcagcctcctgagtagctgggactacaggtgcgtgtcaccaagcccagctaagttttttttttattttt	DGKB	24/24	DGKB_HUMAN	Q9Y6T7	NM_004080	NP_004071	diacylglycerol kinase, beta isoform 1	\N	265087
7	human_Alu	AluSq	chr7	+	14183478	14183730	gggcagatcacgaggtcagtagtttgaaaccagcctgaccaacatggtgaaaccccatctgtactaaaaatacaaaaattagccaggatgtgttggcgggtgcctgtaatcccagatactcgggaggatgaggcagaagaatccttgaaactggaaggtggggttgcagtgagccaagatcgtgccactgcactccagcctgggcaacaagagtgaaactccgtctcaaaaaaaaaaaaaaaaaaaaaaaaaa	DGKB	23/24	DGKB_HUMAN	Q9Y6T7	NM_004080	NP_004071	diacylglycerol kinase, beta isoform 1	\N	265088
8	human_Alu	AluY	chr7	+	14194529	14194835	ggccgggcgcggtggctcacgcctgtaatcccagcactttgggaggccgaggcgggcggatcacgaggtcaggagatcgagaccatcccggctaaaacggtgaaaccccgtctctactaaaaatacaaaaaattagccgggcgtggtggcgggcgcctgtagtcccagctacttgggaggctgaggcaggagaatggcgtgaacccgggaggcggagcttgcagtgagcctagatcccgccactgcactccagcctgggcgacaaagcgagactccgtctcaaaaaaaaaaaaaaaaaaaaaaaaaa	DGKB	22/24	DGKB_HUMAN	Q9Y6T7	NM_004080	NP_004071	diacylglycerol kinase, beta isoform 1	\N	265089
9	human_Alu	AluSx	chr7	+	14222594	14222901	ggccgggcacagtggctcacgcctgtaatcccagcactttgggaggccgaggtgggtggatcacctgaggtcaggagttcgaaaccagcctggccaacatggtgaaaccccatctccaacaaaaatacaaaaattagccaggcatagtggtgggtgcctgtaatcccagctacccgggaggctgaagcaggagaatcacttgaacccgggaggtggaggttgcagtgaaccgagattgaaacattacactccaacctgggtgacagagcaagactccgtctcaaaaaaaaaaaaaaaaaaaaaaagaa	DGKB	22/24	DGKB_HUMAN	Q9Y6T7	NM_004080	NP_004071	diacylglycerol kinase, beta isoform 1	\N	265090
10	human_Alu	FLAM_A	chr7	-	14233077	14233185	ggggtctcactgtgttgcccaggctgcactcaaacttctgggctcaagcgatcttctcacctccaccttctaagtaactgggactacaggtgcccgcaccgcaccaggc	DGKB	22/24	DGKB_HUMAN	Q9Y6T7	NM_004080	NP_004071	diacylglycerol kinase, beta isoform 1	\N	265091
11	human_Alu	AluJo	chr7	-	14237315	14237547	aaggtctcactgtgttgctcagactggagtaaaatcatagctcactacagccttgaacttctgggcttaagcaatcttctcacctgtgcccctagagtagctgggactataggcctgcatcaccaccatgctcagccaatttttaaaatcttttgtagagacaaggtcttactatgttgcccaggctggtctggaacttgtggcctcaagccatccacctgccttggcctccc	DGKB	22/24	DGKB_HUMAN	Q9Y6T7	NM_004080	NP_004071	diacylglycerol kinase, beta isoform 1	\N	265092
12	human_Alu	AluY	chr7	+	14250525	14250843	ggccgggcgcggtggctcacgcctgtaatcccagcactttgggaggctgaggtgggcggatcacaaggtcaggagatcaagatcatcctggctaacacggtgaaaccccgtctctactaaaagtacaaaaagaaaaaaaaagaaaaacagcagggcgtggtggcatgtgcctgtaatctcagctactggggaggctgaggcaggggaatcgcttgaatctgggaggcgcgggttgcagtgagctgagatcacgccactgcaatccagcctgggtgacagagtgagactctgtctcaaaaaaaaaaaaaaaaaaaaaaaa	DGKB	22/24	DGKB_HUMAN	Q9Y6T7	NM_004080	NP_004071	diacylglycerol kinase, beta isoform 1	\N	265093
13	human_Alu	AluSx	chr7	+	14251797	14252102	gccaggcgagacggctgacgcctgtaatcctagcactttgggaggccgaggtgagtggatcacctgaggtgaggagtgcgagatcagcctggccaacatggtgaaaccccgtctctactaaaaatacaaaaattagctgggcatggtggtgtgcgcctgtagtcccagctactcgagaggttgaggcaggagaattgcttgaacccatgaggtggaggttgcagtgagccaagatcatgccactacacgccagcctgggcaaaaagtgagatcctgtctcaaaaaacaaaaacaaaaacaaaagaa	DGKB	22/24	DGKB_HUMAN	Q9Y6T7	NM_004080	NP_004071	diacylglycerol kinase, beta isoform 1	\N	265094
14	human_Alu	AluJb	chr7	-	14256096	14256416	tttcttttctttttctattttattttgttgagagagtcttgttacattacccaggctggagtgcagtcgtgcaatcatgggtcactacagcctcaacctcctgcattcaatggatcctcctgcctcagcctcccaagtagctgggactacaggtgtgggctaccacacttggctatatatatatatattttttttttttttttggtagaaatgcggtttcaccatgttgcctaggctggtcttgaattcctgggctcaagcaatctgcctgccttagcctcccaaagtgctgggattacagacatgagccaccatgcctgg	DGKB	22/24	DGKB_HUMAN	Q9Y6T7	NM_004080	NP_004071	diacylglycerol kinase, beta isoform 1	\N	265095
15	human_Alu	AluSg	chr7	-	14259189	14259481	tttttttttttttagagggggagtctcgctgtgtcacccaggctggagtgcagtggtgcaatcttggctcactgcaacctccgcctcccgggttcaagcgattctcctgtctcagcctcccaagtagctgcgactacaagtgtgtgccaccatgctgcactgatttttgtatttttagtagagacggggtttcaccatattggccaggctggtctcgaactcctgacctcgtgatccgcccgcctcagcctcctaaatgctgggattataggcatgagccaccaaactcggcc	DGKB	22/24	DGKB_HUMAN	Q9Y6T7	NM_004080	NP_004071	diacylglycerol kinase, beta isoform 1	\N	265096
16	human_Alu	AluJo	chr7	+	14263034	14263297	agctgggcacggtggtttacatctgtaatcctggtactttgggaggttgaggtgggagaattgctggagcccagaagtttgagaccagcatgggcatcatagtgagatcctatctctaaaaacaaacaaaatcaccaggaatggtggcatactcttgaagttctagctattggggtggctgaggtgggaggattaattgaacacaggaattcaaggttacagtgagctatgatcttgccaatggactctagcctgggtgacaga	DGKB	22/24	DGKB_HUMAN	Q9Y6T7	NM_004080	NP_004071	diacylglycerol kinase, beta isoform 1	\N	265097
17	human_Alu	AluSq	chr7	-	14263887	14264165	tttttttgagatggagtttggctcttgttgcccaggctggagtgcaatggcacgatttcagctgactgcaacctccgcctcccgggttcaagcaattctcctgtctcagcctcccaagtagctgggattacaggtgcccaccaccatgctcggctaatttttgtattttttaacagagatggggtttcaccatgttggctaggctggtcctgaactcctgacctcaggtaatccacttgcctcggcctcccaaagtgctgggattgcaggcgtgagcca	DGKB	22/24	DGKB_HUMAN	Q9Y6T7	NM_004080	NP_004071	diacylglycerol kinase, beta isoform 1	\N	265098
18	human_Alu	AluSx	chr7	-	14265581	14265875	ttttgttttgttataagacggagtcttgctctgtcacgcaggctggagtgcggtggcgtgatctcggctcactgcaacttctgcatcccggcttcaagtcattctcctgcctcagcctcccatgtagctgggattataggcgtgagccaccacatccggctaatttttgtatttttagtagagacgggttttgccatgttggccaggatggtcttgaactcctggcctcaggtgatccacccacctcagcctcccaaggtgctgagattacaggcgtgagccaccgtgcccagcc	DGKB	22/24	DGKB_HUMAN	Q9Y6T7	NM_004080	NP_004071	diacylglycerol kinase, beta isoform 1	\N	265099
19	human_Alu	AluY	chr7	-	14273619	14273938	ttttttttttctttttttttttattatttattttttttgagacggagtctggctctgttgcccaggctggagtgcagtggtgccatctcggctcactgcaagctccacctcctgggttcatgacattctcctgcctcagcctcccgagtagctgggactacaggcatgtgccaccatgcccagctaattttttgtattttttagcagagacggggttttaccgtgttagccaggatggtctcgatctcctgacctcgtgatccacccacctcggcctcccaaagtgctgggattacaggcgtgagccaccgttcccggcc	DGKB	22/24	DGKB_HUMAN	Q9Y6T7	NM_004080	NP_004071	diacylglycerol kinase, beta isoform 1	\N	265100
20	human_Alu	AluJb	chr7	+	14279213	14279524	ggtctagcatggtgactcatgcctgtaattccagcactttgggaggtggaggcaggtggatggcttgagttcaggagtttgaaaccagcgtgggcaatatggtgaaaccccaactctacaaaaaatacaaaaaattagctgggcatggtggggcaatcccgtagtcccagctactcaggaggctgaggtgggaggattgcttaagcccaggaggtggaggttgtagtgagccatgatcgtaccactgcactgcagcttgggtgacagagctagaccctatcttataaaaaataaaaaatacataaaaagaaa	DGKB	22/24	DGKB_HUMAN	Q9Y6T7	NM_004080	NP_004071	diacylglycerol kinase, beta isoform 1	\N	265101
21	human_Alu	AluSx	chr7	-	14283322	14283621	tttattttattttttttgagacagagtctcactctgttgcctgggctagagtgcagtgatgtgatctcggctcactgcaacctccacctcccaggttcaagcgattcttgcacctcagcctcccaagtagctggaattacaggtgcatgccaccatgcccaggtaatttttttttctttttttgtagagacagtctttgccatattggccaggctggtctcgaacgcctggccacaagccatccacccaccttggcctcccaaagtgctgggattacaggcgtgaatcactgtgcctggc	DGKB	22/24	DGKB_HUMAN	Q9Y6T7	NM_004080	NP_004071	diacylglycerol kinase, beta isoform 1	\N	265102
22	human_Alu	AluSq	chr7	+	14297011	14297318	ggccaggcatggtggcacacgcctgtagtcccagcacttgggaggttgaggtgggtgtatcacctgagctcaggagttcgagacaagcctggccaacctggtgaaaccccatctctactaaaaatacaaaaattagccaggtgtggtggcacacgcctgtaatcccagctacttgggaggctgaggcaggagaatcacttgatcccaagaggcagaggttgcagtgagccgaggtcatgctactgcactccagcctatgcaacaaaagcaaaactccgtctcaaaaaaaaaaaaaaaaaaaaagagaa	DGKB	22/24	DGKB_HUMAN	Q9Y6T7	NM_004080	NP_004071	diacylglycerol kinase, beta isoform 1	\N	265103
23	human_Alu	AluSc	chr7	-	14302189	14302479	tttttttttttttttcagacaagaatctctgtcaccaggcttgagtgcagaggcacaatctcggcacactgcaacctccacctcccaggttcaagcaattatcctgcctcagactcctgagtagctgggactacaggtgtgtgccaccatgcccagctaatttttgtatttttaatagagacggggtttcaccatgttggccaggatggtctcaatctcctgaccttgtggcccacccacctcagcctcccaaagtgctggtattacaggcgtgagccaccatgcccagcc	DGKB	22/24	DGKB_HUMAN	Q9Y6T7	NM_004080	NP_004071	diacylglycerol kinase, beta isoform 1	\N	265104
24	human_Alu	AluJb	chr7	+	14315084	14315385	ggctgtgcatggtggctcacgcctgtaatcccagcactttggaaggctgaggaaggaggatcgcttgagcccaggagttccagaccagcctcggcaacatggtaaggcctcatcttacaaaaaatacaaaaaatttagccagtgtcatggtgcttgcctgtagtcccagctacttgagaggctgaggtgggagaattgcttgatcccaggaggtccaggttgcagtgagccattattgtgccactgcactccagtctgggtgacagagtgagaccctgtctcaaaagaaaaaaaaagtaaaa	DGKB	22/24	DGKB_HUMAN	Q9Y6T7	NM_004080	NP_004071	diacylglycerol kinase, beta isoform 1	\N	265105
25	human_Alu	AluJo	chr7	+	14317001	14317302	ggccaggtacggtggctgacgcctgtaatcccagcactttggggaaggtgggaggatgctttgagaccaagagtttgagactagcctggggaacacagtgagacctcgtctccacaaaaatacaaaaattagccagatgtggtggtgtgcgcctgcagttccagctacttaggaggttaaggtgggaggatcacttaagcccaggaggttgaggctacaatgagccaaggtcacgccactgcactccagcctggggaacagagcaagaccctatctccaaacagaatgaaacaaaacaaaaa	DGKB	22/24	DGKB_HUMAN	Q9Y6T7	NM_004080	NP_004071	diacylglycerol kinase, beta isoform 1	\N	265106
26	human_Alu	AluJb	chr7	-	14317580	14317875	tttttttttttagacaaggtttcactctgtctcccaggttggagtacaatgacatgttcatggcccactgcagcctccacctccctgggctcaggtgatcctcccacctcagtctcctgaatagctgggatgaccggtgcatgccaccatgcctggcgaacttcttttgtgttttttgtagagacagagttttgccacattgcccaggctggtttcaaactcccgggctcaagtgatgtgcccaccttggccttctaaagttgtagaattaaagtcatgagcctccatgcctggtc	DGKB	22/24	DGKB_HUMAN	Q9Y6T7	NM_004080	NP_004071	diacylglycerol kinase, beta isoform 1	\N	265107
27	human_Alu	AluJb	chr7	+	14327159	14327450	agccaggaaaggtggctcatgccagtaatcacagcactttgggaggatgaggcgggcggatgacttgagcccaggagtttgagaccattctggaaaacatggcaaatccctgtccctacaaaaaatacaaaacttagccagacatgatggcacatgccagtggtcccagccgcttgggaagctgaggtgggagaatctcttgagcccaggaggcagaggctgcagtaagccagtatcacatcactgcacttcagcctgggcaacagagtgataccctgtctcagaaaaaaaa	DGKB	22/24	DGKB_HUMAN	Q9Y6T7	NM_004080	NP_004071	diacylglycerol kinase, beta isoform 1	\N	265108
28	human_Alu	AluSx	chr7	+	14330320	14330619	cgggcacagtggctcatgcctgtaatcccagcactttgggaggtcaaggccgacagatcacttgaggtcaggagtttaagaccagtctggccaacatggtgaaattgtctctactaaaaatacaaaaattagctaggcatggtggcatgcgcctataatcctggctacttgggaggctgaggcaggagaattgcttgaccccaggaggcagagtttgtactgagccaagattgcaccaccgcactccagcctgggtgacagagtgagactctgtctcaaaaaaaaaaaaaaaagaaagaa	DGKB	22/24	DGKB_HUMAN	Q9Y6T7	NM_004080	NP_004071	diacylglycerol kinase, beta isoform 1	\N	265109
29	human_Alu	AluY	chr7	+	14339327	14339632	ggccgggggcagtggctcacacctgtaatctcagcactttgggaggccgaggatggtgaatgatgcggtcaggagatagagaccatcctggctaacacggtgaaatacccctctactaaaaatacaaaaacaaaattagccggacatggtggcgggtgcctgcagtcccagctactctggaggctgaggcaggagaatggcgtgaacccgggaggtggagcttgcagtgagccgagatcccaccactgcaatccagcctgggcaacagagtgagactccgtcttaaaaaaaaaaaaaaaaaaaaaa	DGKB	22/24	DGKB_HUMAN	Q9Y6T7	NM_004080	NP_004071	diacylglycerol kinase, beta isoform 1	\N	265110
30	human_Alu	AluJo	chr7	-	14341901	14342193	ttttgttttgttttttttaagagacagagtccttgctccattgtccaggctgaggtgcagtggcgcaatcatagctcactgtagtcttgaactcctgaggtcaagggattgtccctcctcagccttctgagtagttgggactgtaggcctgtgccacccaccaggtgctattcccacttcctcctttcccagtatgttgcctaggctgggcttgaactccctgcttcaagtgatcctcctgccttggcctcccaaagtgtgaggattgcatgtgtgagccaccatgcctgccc	DGKB	22/24	DGKB_HUMAN	Q9Y6T7	NM_004080	NP_004071	diacylglycerol kinase, beta isoform 1	\N	265111
31	human_Alu	AluSq	chr7	+	14358804	14359091	tggctcacaacctgtaatcccagcactttgggaggcagaggtaggcggatcacgaggtcaggagtttgagagcagcctgaccaacatggtgaaaccctgtctctactaaaaatacaaaaattagcccagcgtggtggcgcgtgcctataatcccagctactcgggaggctgaggcaggagaatcgtctgaacccgggaggcggaggctgcagtgagctgagatcgtgccattgcacttcagcctgggcaacaagagcgaaactctgtctcaaaaacaaacaaaaaaaa	DGKB	20/24	DGKB_HUMAN	Q9Y6T7	NM_004080	NP_004071	diacylglycerol kinase, beta isoform 1	\N	265112
32	human_Alu	AluY	chr7	-	14362500	14362807	ttctttttttttttttttttttttttttttgagacggagtctcgctctattgcccaggctggagtgcagtggcacgatctcggctcactgcaagctccgccttccgggtttatgccattctcttgcctcagcctcccgagtagctgggactacaggtgcctgcaaccacgcccagctaattttttgtatttttagtagagatgggtttcattgtgttagccaggatggtctcaatctcctgacctcgtgatcagcccacctcagcctcccaaagtgctgggattacaggcgtgagccaccacgcccgg	DGKB	20/24	DGKB_HUMAN	Q9Y6T7	NM_004080	NP_004071	diacylglycerol kinase, beta isoform 1	\N	265113
33	human_Alu	AluY	chr7	-	14385699	14386007	tttttttattttattttttattgttttttgagatggagtcttactctgcggcccaggctggagtgcagtggcacgatctcggctcactgcaacctccgcctcccaggttcaagcaattctcctctctcagcctcctgagtagctgggattacaggcacgtgccaccacgccagctaattttttgtatttttagtagtgacggggtttcaccgtgttagcgaggatggtcttgatctcctgacctcgtgatctgcccgcctcggcctcccaaagtgttgggattacaggcgtgagcgagcgggcccggcc	DGKB	20/24	DGKB_HUMAN	Q9Y6T7	NM_004080	NP_004071	diacylglycerol kinase, beta isoform 1	\N	265114
34	human_Alu	Alu	chr7	-	14386039	14386083	ctcccaaagtgttgggattacaggcgtgagcgagcgggcccggccTT	DGKB	20/24	DGKB_HUMAN	Q9Y6T7	NM_004080	NP_004071	diacylglycerol kinase, beta isoform 1	\N	265115
35	human_Alu	FAM	chr7	-	14387786	14387923	tgcccaggctggagtgcagtggctatccacaggcgtgatcatattgaactgcagccttgcactcgtgggctcaagtgcatctacctgcctcagcttctccagtagctggaactacaggtgcaggccactgtgcccagc	DGKB	20/24	DGKB_HUMAN	Q9Y6T7	NM_004080	NP_004071	diacylglycerol kinase, beta isoform 1	\N	265116
36	human_Alu	AluSg	chr7	+	14393292	14393582	ggctgggcgcggtggctcacgcctgtaatcccagcactttgggaggccaagttgcgtggatcacgaggtcaggagatcgagacaagcctggccaacatggtgaaactccgtctctactaaaattagctgggcgaggtagcatgtgcctgtaatcccacctactcaggaggctgaggcaggagaattgcttgaatcagggagtcggaggctgcagtcagctgagacggcaccattgcactccagccttgtgacagagtgagactccatctcaaaaaaaaaaaaaaaaaaaaa	DGKB	20/24	DGKB_HUMAN	Q9Y6T7	NM_004080	NP_004071	diacylglycerol kinase, beta isoform 1	\N	265117
37	human_Alu	AluJb	chr7	-	14393583	14393866	gacagggtctcattctgttgcccaggctggagtgcagtggcataatctgggttcactgaagcctcaatttcctgggctaaagcaatcctcccacctaagccttcagagtagctgggactataggtctgtgccaacatgctcagctaattgttttgtttgttttctgtagagacggggtctcactatgttgcccatcctggtcttgaactactgggcttaagtgatcttcctgactcagcctcctaaagtgctgagattacagttgtgagccaccatgcctagcc	DGKB	20/24	DGKB_HUMAN	Q9Y6T7	NM_004080	NP_004071	diacylglycerol kinase, beta isoform 1	\N	265118
38	human_Alu	AluSg	chr7	-	14394027	14394311	ttttcttttttttttttttttttgacacagtttcactctgtcacccaggctagagtacagtggtgccatcttggttcactgcaacctccaccccccgggttaaagtgattctcctgcctcagcctcccaagtagctgggattacaggcgcctgccactgcgcccggctaatttttgtatttttagtagagacgggtttcaccttcttggccaggctggtcttgaactcctgaccttgtgatccactcgccttggcctcccaaagtgctaggattacagacgtgag	DGKB	20/24	DGKB_HUMAN	Q9Y6T7	NM_004080	NP_004071	diacylglycerol kinase, beta isoform 1	\N	265119
39	human_Alu	AluJb	chr7	+	14397551	14397861	ggccagacatggtggcttatgcctgtaatcccagattttgagaggctgaggcaggtggatcgcttgagcccaggcaagaccagcctaagcaacatggccggtctacaaaagaaaaaaaaataaaaaaaaaaaaaggaaaaattagcccggtgtggtggcagatgcctatagtcccatagtcccagctactcaggaagctgaggtgagaggatcacttgagcctggcaggttgaggctgcagtaatcacaccactgaactctggcctgggcaacagaatgagaccctgtgtcaggaaaaataaaagaaagaa	DGKB	20/24	DGKB_HUMAN	Q9Y6T7	NM_004080	NP_004071	diacylglycerol kinase, beta isoform 1	\N	265120
40	human_Alu	AluY	chr7	-	14399133	14399438	ttttttgtttttgtttttttttttttgagacggagtctcgctatcgcccaggctggagtgcagtggcacgatctcggctcactgcaagctctgccccctggggttcacgccattctcctgcctcagcctcccgcgtagctgggactacaggcgcccgccaccttgccaggctaattttttgtatttttagtagagacggggtttcaccgtgtaagccaggatggtctcgatctcctgacctcgtgatccgcccgcctcggcctcccaaagtgctgggattacaggcgtgagccaccgcgcccggtc	DGKB	20/24	DGKB_HUMAN	Q9Y6T7	NM_004080	NP_004071	diacylglycerol kinase, beta isoform 1	\N	265121
41	human_Alu	AluYb9	chr7	+	14415576	14415891	ggccgggcgcggtggctcacgcctgtaatcccagcactttgggaggccgaggcgggtggatcatgaggtcaggagatcgagaccatcctggctaacaaggtgaaaccccgtctctactaaaaatacaaaaaattagccgggcgctgtggcgggcgcctgtagtcccagctactcgggaggctgaggcaggagaatggcgtgaacccgggaagcggagcttgcagtgagccgagattgcgccactgcagtccgcagtctggcctgggcgacagagcgagactccgtctcaaaaaaaaaaaaaaaaaaaaaaaaaaaa	DGKB	20/24	DGKB_HUMAN	Q9Y6T7	NM_004080	NP_004071	diacylglycerol kinase, beta isoform 1	\N	265122
42	human_Alu	AluSx	chr7	+	14418850	14419144	ggccaggcacggtggctcacgcctgtaatcccagaactttgagaagctgagggaagtggatcacctgaggtcaggagttcgagaccagcctggccaacacagcaaaaccccatctctactaaaagtacaaaaattagaaggcgtgatggtgcgtgcctgtaatcccagctactcaggaggctgagacaggagaatcgcttgaacccaggaggcagaggttgcagtgaactgagatcatgccattgcactgcagcccaggtgacagagcaagactccagctcaaaaaaaaaaaaaa	DGKB	20/24	DGKB_HUMAN	Q9Y6T7	NM_004080	NP_004071	diacylglycerol kinase, beta isoform 1	\N	265123
43	human_Alu	AluSx	chr7	+	14432923	14433213	ggccaagcgtggcagctcatgcctgtaatccaagcactttgggaggccaaggcaggtggatcacttgaggtcaggggtttgagaccagcctggccaacatgaggaaaccccatctctactaaaaaaaaaatacaaacattagccaggcacggtggagtgtgcctgtaatcccagctacttaagaggctgaggcatgaaaatcacctgaacccaggagacggaggttacagtgagccaagatagtgtcactgcactccagcctgggtgacagagtgaaacactctcaaaaaa	DGKB	20/24	DGKB_HUMAN	Q9Y6T7	NM_004080	NP_004071	diacylglycerol kinase, beta isoform 1	\N	265124
44	human_Alu	AluSg	chr7	+	14435791	14436076	ggccaggcacggtggttcatgcctgtaatcccagcactttgagaggccaaggtgggcagatcacgaggtcaggagttcaagaccagcctggccaacatggcaaaaccctgtctctactaaaaatacaaaaattagctgggcatggtggtgtgtgcctgtaatcccagctactcggaagcctgaggcaggagaattgcttgaaccaggacccggaaggcggaggttgtagtgagctgagatcaggccactggactccagcctgggctacagagtgagactctgtccc	DGKB	20/24	DGKB_HUMAN	Q9Y6T7	NM_004080	NP_004071	diacylglycerol kinase, beta isoform 1	\N	265125
45	human_Alu	AluSx	chr7	+	14445737	14446034	ggcacagtggctcatgcctgtaattccagcactttgggaggccgaagtggatggatcatttgaggtcaggagtttgagaccagccttgccaacatgatgaaaccccatctctactaaaagtgcaaaaaatagccaggcatggtggcaggtgcctgtaatcccagctacttgggaagctgaggcaggagaattgcttgagcctgggagacagaagtttcagtgagcctgagatcatgccactgcactccagcctggacgacagagtgagactctgtttccaaaaaaaaaaaaaaaaaaa	DGKB	20/24	DGKB_HUMAN	Q9Y6T7	NM_004080	NP_004071	diacylglycerol kinase, beta isoform 1	\N	265126
46	human_Alu	AluSx	chr7	-	14447154	14447456	tttttcttcttttagaattcttttttttcttttgacagagtcttgctctgtcgcccaggctggagtacagcggcatgatcctgcaacctccacctccagagttcaagtgattctcctacctcagactctctagcggctgggattacaggtgtgcacaaacacacccagctaattttttgtatttttagtagaggcggggtttcaccatgttggctaggctggtcttgaactgaactcaactgatctgcccatctcagcctcccgaagtgctgggattacaggcatgagccaccacgcccgacc	DGKB	20/24	DGKB_HUMAN	Q9Y6T7	NM_004080	NP_004071	diacylglycerol kinase, beta isoform 1	\N	265127
47	human_Alu	FLAM_A	chr7	-	14448867	14448991	ttctttcttttttgggataagatcatgctatggtgcccaggctggactcaaactccctggctgaagccatcctcctgcctctgcctcccatgtgtctgggatttcaggtatgtgccactgtgccc	DGKB	20/24	DGKB_HUMAN	Q9Y6T7	NM_004080	NP_004071	diacylglycerol kinase, beta isoform 1	\N	265128
48	human_Alu	AluSc	chr7	+	14472427	14472549	ggccaggtgtggtggctcatgcctgtaatcccagcactttgggaggccaaggcaggtggatcacgaggtcaagagatcgagacaatcctggctaacatggtgaaaccctgtcctgttaaaaat	DGKB	20/24	DGKB_HUMAN	Q9Y6T7	NM_004080	NP_004071	diacylglycerol kinase, beta isoform 1	\N	265129
49	human_Alu	AluSc	chr7	+	14472806	14472977	aaaaacacaaaaattagctgggcatggtggtgcacatctgtagtcccagctacttaggaggctgaggcaatagaatcgcttgaacctgggaggcggaggttgcagtgagctgagatcgcgccactgcactgcagcctggcgacagagcaagactcgtctcaaaataaataaa	DGKB	20/24	DGKB_HUMAN	Q9Y6T7	NM_004080	NP_004071	diacylglycerol kinase, beta isoform 1	\N	265130
50	human_Alu	AluSg	chr7	-	14482906	14483199	tttttttttttttttttgagacggaatctcactctgttgcccaggctggagtgcaatggtgcaatctcagctcactgcaacctccgcctccagggttcaaacgattctcctgcctcagcctcttgagtagcttgggttacaggcacccaccaccacgccctcatttttgtatttttagtagagacatggtttcctcatgttggtcaggctggtctcgaactcccgacctcatgatctgcccgccttggcctcccaaagtgctgggattacaggcgtgagccaccgtgcccggcc	DGKB	20/24	DGKB_HUMAN	Q9Y6T7	NM_004080	NP_004071	diacylglycerol kinase, beta isoform 1	\N	265131
51	human_Alu	AluSq	chr7	+	14491767	14492057	ggccgggtgcggtggctcacgcctgtaatcccagcactttgggagactgagacaggcagatcacttgagaccagcctggccaacatggtgaaaccccatctctactaaaaatacagaaaaaaaaaaatacccgggcatggtagtgggcacctgtaatcccagctactgggaggctgaggcaggagaatcatttgaacccaggaggcggaggttgcagtgggctaagactgcgccattgcactctggcctgggtaacaagaataaaactccatctcaaaaaaaaaaaaaaaa	DGKB	19/24	DGKB_HUMAN	Q9Y6T7	NM_004080	NP_004071	diacylglycerol kinase, beta isoform 1	\N	265132
52	human_Alu	AluJo	chr7	-	14493734	14494062	ttttttttttttttttttggagacagaatctctccctgtcaccaaggctggagtgcagtggtgacattggctgcagtgcagtgcaatagctcactgcagccttgaactcctgggctccagtgatcctcttgccttgacccctcgagtaagctgggattacaggcattagctatcatgcctgactaacttttttttttttttctttagagatgagagatgaggtcaagctatgttgtccaggctactctccaactcctggcctcaagtgattctcctacttcagcctccaaaagtgttggaattaacaggtgtgaggcaatgtgcctggc	DGKB	19/24	DGKB_HUMAN	Q9Y6T7	NM_004080	NP_004071	diacylglycerol kinase, beta isoform 1	\N	265133
53	human_Alu	AluSx	chr7	+	14494688	14495010	ggccaggtgcagtggctcacgcctgttatcccagcactttgggaggctgaggtgggcagatcacctgaggtcaggagttcgagaccaacatggtgaagccccatttccactaaaaaaaaaaaaaaaagtatatatataaaattagctcggtgtggtggcacgcacctgtagtcccagctactcgggaggctgaggcaggagaatcgcttgaactcaggaggaggagattgcagtgagccgagactgcgccactgcactccatccaaacggggtgacagagcaagactccgtctccaaaaaaaaacaaaaaaaaacaaaaaaaa	DGKB	19/24	DGKB_HUMAN	Q9Y6T7	NM_004080	NP_004071	diacylglycerol kinase, beta isoform 1	\N	265134
54	human_Alu	AluSx	chr7	+	14511323	14511630	ggccagctgcagtggcttacacctgtaatcctaccactttggtaggccaaggctggcagatcaactgaaatcaggagtttgagactagcctggccaacacagtgaaaccccatctctactaaaaatacaaaaattagctgggcgtgttggcacacatgctaatcccagctactcaggaggctgaggccagagaattggttgagcccaggaggcagaggttgcagtgagcagagattgtgccactgcagcccagtctgggagacagagtgagactccgtctcgaaaaaaaaaaaaagaaaaagaaaaaa	DGKB	19/24	DGKB_HUMAN	Q9Y6T7	NM_004080	NP_004071	diacylglycerol kinase, beta isoform 1	\N	265135
55	human_Alu	AluJo/FLAM	chr7	+	14516046	14516176	ggccaggcatggtggctcgcctataatccccgcacattgggaggccgaggcgggctggtcatgaggtcaggagatggagaccatcctggctgacacggtgaaaccccgtctctactaaaaaatagaaaaaa	DGKB	19/24	DGKB_HUMAN	Q9Y6T7	NM_004080	NP_004071	diacylglycerol kinase, beta isoform 1	\N	265136
56	human_Alu	AluY	chr7	+	14516177	14516234	ttagcccggcgtggcggcgggcgcctgtagtcccagctactcgggaggctgaggcggg	DGKB	19/24	DGKB_HUMAN	Q9Y6T7	NM_004080	NP_004071	diacylglycerol kinase, beta isoform 1	\N	265137
57	human_Alu	AluJo	chr7	+	14520922	14521195	ggccaggtacagtggctcacacctgtaatctcaacacattgggaggctgagacaggaggactgcttgagcccaggagtttaagatcagcctgagcaacatagggagaccacaactctagggaaaaaaagaaattggccagtggtagtccgcagtcctagttactcaggagcctgaggtgggaggatcacttgaacccaggaggtcaaggctatagtgagcctgcatgacagagtgagaacctgtctcaaaacaaaaacaaaaacaaataacaaa	DGKB	19/24	DGKB_HUMAN	Q9Y6T7	NM_004080	NP_004071	diacylglycerol kinase, beta isoform 1	\N	265138
58	human_Alu	AluJb	chr7	-	14521997	14522297	ttttatttattttttgagagaaaggtcttgctctgttgcctaggctggagtgcagtggcaagctcatgactctctgcagccttgacctcctaagctcaagcgatcctcctgcctcagcctcttcagtagctggaactacaggtatgtaccaccaccaccacctggctaatttgtttatttttggggggatggggttttgccatgttgcccaggctggtctcatactcctgagctcaagcaatctgcccaccttggcctcccaaagtgctaggattacaggcatgagccactgtgctcagcc	DGKB	19/24	DGKB_HUMAN	Q9Y6T7	NM_004080	NP_004071	diacylglycerol kinase, beta isoform 1	\N	265139
59	human_Alu	AluSx	chr7	+	14530624	14530923	ggccaggcgcagtggctcatgcctgtaatcccaggactttgggaggccaaggcgggtggagcacctgaggtcaggagtttgagaccagcctgaacaatatgacaaaaccctgtccctactaaaaatagaaaagtcagctgggcatggtggtatgtgcctgtagtcccagccattcgggaggctgaggtggtagaatctcttgagcctgggaggcagaagttgcagtgagtggagatcgcaccactgcactccagcatggatgacagagtgaagactctgtctcaaaaaaaaaaaaaaaaa	DGKB	19/24	DGKB_HUMAN	Q9Y6T7	NM_004080	NP_004071	diacylglycerol kinase, beta isoform 1	\N	265140
60	human_Alu	AluJo	chr7	+	14541238	14541548	ggcaaggcacagtggctcacacttgtaatcccaaaattttggaaggccaaagtagcaggattgttaagacaaggagttcaagattagccttgtcaacacagtgagaactgtctcaacaaaaaaacaaaataattagccaggcatgatcgtgtgagtctgtagttccagctactcaggaggctgaggcagcaggattgcttgagcctaggagttcaaggcagtagcaagctatgaatgtgccataaaactctggcctgggtgacagagtaaggccctgtctcttaaaaaaagaaaaaaaaaaaaaaaagaaa	DGKB	19/24	DGKB_HUMAN	Q9Y6T7	NM_004080	NP_004071	diacylglycerol kinase, beta isoform 1	\N	265141
61	human_Alu	AluSg	chr7	-	14541752	14542034	tttggagacggagtcttgctctgtcacccaggctggcgtgcaatggtgtgatctcagcttactgcaacctccgcctcccatgttcaagcaattctcctgcctcagcctcctgagtaactgggattacaggcacccgccaccacgcccagctgattttaatatttttagtagagacggggtttcaccatgttggcaggatggtctcgaactcttgccctcgtgatccacccccctcagcctcccatcgtactgggattataggcatgagccactgcacctggcc	DGKB	19/24	DGKB_HUMAN	Q9Y6T7	NM_004080	NP_004071	diacylglycerol kinase, beta isoform 1	\N	265142
62	human_Alu	AluSp	chr7	+	14543949	14544261	ggctgggcgcggtggctcacgcctgtaatcccagcactttgggaggccaaggcgggtggatcacctgaggttggaagtttgagaccaggctgaccaacatggagaaaccccgtctctactaataatacaaaattagccaggcgtggcggcgcatgcctgtaataccagctactcaggaggctgaggcaggagaatcccttgaacctagaaggcggagtttgtggtgagctgagatcatgcgtttgctggaagctccagtctgggcaacaagagcaaatctctgtctcaaaaaaaaaaaaaaaaaaaaaaaaaa	DGKB	19/24	DGKB_HUMAN	Q9Y6T7	NM_004080	NP_004071	diacylglycerol kinase, beta isoform 1	\N	265143
63	human_Alu	FLAM_C	chr7	-	14548350	14548443	tgtagaaacacagtcttgctagttgcccaggctggtctcaaactcttggcctcaagtgatcacatcatcctgtctcgtctttccaaagtgctgg	DGKB	19/24	DGKB_HUMAN	Q9Y6T7	NM_004080	NP_004071	diacylglycerol kinase, beta isoform 1	\N	265144
64	human_Alu	AluJo	chr7	+	14549318	14549622	ggccaggcatagtggctcacacctgtaatccccacactttcggaggtgggaggatcgcttgaggccaggagttggagaccagcctgggcaacatggcaagaccccatctctacaaaaaatagaaaaattagccaggcatggtggcatgcgcctatggtcccagctactcaggaggctaaggtgggaggatcacctgaacttagggaggttgaggctgtggtaagccataattgcaccactgcactccagcgtggacgacagagtgacaccccatctcaaaaaaaacaaaaacaaaaaaaaagaaa	DGKB	19/24	DGKB_HUMAN	Q9Y6T7	NM_004080	NP_004071	diacylglycerol kinase, beta isoform 1	\N	265145
65	human_Alu	AluSc	chr7	+	14555857	14556153	ggctggacatggtggctcacgcctgtaatcccagcactttgggaggccaaggtgggtggatcacaaggtcaagagatcgagaccatcctggccaacatagtgaaaccccgtctctactaaaaaatataaaaattagctgggcgtggtggcgtgtgcctgtagtcccagctggttgagaggctgagggaggagaatcacttgaaccctgggaggtggaggttgcagtgagccaagatcacgccactgcactctagcctgctgacagagctagactgtctaaaaaaaaaaaacaaaaaa	DGKB	19/24	DGKB_HUMAN	Q9Y6T7	NM_004080	NP_004071	diacylglycerol kinase, beta isoform 1	\N	265146
66	human_Alu	AluY	chr7	-	14560016	14560321	tttttttttttttttttttttttttgagacggagtctcgctctgtcgcccaggctggagtgcagtggcgggatctcggctcactgcaagctccgcctcccgggttcacgccattctcctgcctcagcctcccgagtagctgggactacaggcaaccgtcaccacgcccggctaatttttgtattttttagtagagacggggtttcactgtgttagccaggatgatctcgatctcctgacctcgtgatctgcccacctcggcctcccaaagtgctgggattacaggtgtgagccaccacacccggcc	DGKB	19/24	DGKB_HUMAN	Q9Y6T7	NM_004080	NP_004071	diacylglycerol kinase, beta isoform 1	\N	265147
67	human_Alu	AluSx	chr7	-	14573766	14574056	ttttttattgagatggagtctcactccgttgtgcaggctgcagtgcagtggtgcgatctcggctcactgcaacctctgcctctcaggttcaagcacttgtcctgcctcagcctcccaagtagctgggactacaggcatgtgcctccatgcccagctaatttttgtatttttagtagaggtgcggttttaccatgttgaccaggctggccttgaactcctgacttcaggtgatctgccttccttggcctcccaaagtgctgggattaaaggcgtgagccacagcacccagcc	DGKB	19/24	DGKB_HUMAN	Q9Y6T7	NM_004080	NP_004071	diacylglycerol kinase, beta isoform 1	\N	265148
68	human_Alu	AluY	chr7	+	14578322	14578628	ggccgggcgcggtagctcatgcctgtaatcccagcactttgggaggccgaggtgggcggatcatgaggtcaggagatccagaccatcctggctaaccccgtatctactaaaaatacaaaaaaaaaaaaaaattagccgggcatggtggcgggtgcctgtagtcccagctactcgggaggctgaggcaggagaatgtcgtgaacccaggaggtggagtttgcagtgagccgagatcgtgccactgcactccagcctgggtgacagagcgagacaccatctcaaaaaaaaagaaaaaaaaaagaataaa	DGKB	19/24	DGKB_HUMAN	Q9Y6T7	NM_004080	NP_004071	diacylglycerol kinase, beta isoform 1	\N	265149
69	human_Alu	FRAM	chr7	+	14581148	14581287	gcctgtagtctcagctactcaggaggctgaggcgggaggactacttgaggccaggagttccaggctgcagtgagctatgattgcaccactgtatcccagcctgggtgacagagtaatattccctgtttaaaacaataaaa	DGKB	18/24	DGKB_HUMAN	Q9Y6T7	NM_004080	NP_004071	diacylglycerol kinase, beta isoform 1	\N	265150
70	human_Alu	AluY	chr7	+	14583486	14583777	ggccaggtgcggtggctcatgtctataatcccagcactttgggaggtcaaggcgggtggatcacgaggtcaggagatcaagaccattctggctaacacggtgaaaccctgtctctactaaaagtacaaaaaattagcctggcaaggtggcgggcgcccgtagtaccagctactcgggaggctgaggcaggagaatggcgtgaacccggggggcggagcctgcagtgagctgagattgcgccactgcactccagcctgggccaaagagtgagactccgtctcaaaaaaaaaaa	DGKB	18/24	DGKB_HUMAN	Q9Y6T7	NM_004080	NP_004071	diacylglycerol kinase, beta isoform 1	\N	265151
71	human_Alu	AluSq	chr7	-	14590797	14591108	tttttattttttatttttattttttttttgagatggagtttcacttttgtcgcccaatatggagtgcaatggtgcaatctcgactcactgcaacctcctcctcctgggttcaagggattctcctgcctcagcctcccaagtaagctgggattacaggtgcctgccaccacgcctggctaatttttgtatttttagtagagacagggtttcaccatgttggccaggctggtctcatactgttgacctcaggtgatccattctccttggcctcccaaagtgctgggattacaggtgtgagccaccttgccgggc	DGKB	16/24	DGKB_HUMAN	Q9Y6T7	NM_004080	NP_004071	diacylglycerol kinase, beta isoform 1	\N	265152
72	human_Alu	AluY	chr7	+	14603242	14603365	cagctactcgggaggctgaggcaggagaatggcgtgaacccaggaggcggagcttgcagtgagccgagatcctgccactgcattccagcctgggcgacagagcaagactccgtctcaaaaaaaa	DGKB	16/24	DGKB_HUMAN	Q9Y6T7	NM_004080	NP_004071	diacylglycerol kinase, beta isoform 1	\N	265153
73	human_Alu	AluSg	chr7	-	14618305	14618591	attttattttattttattttattttattttatttatttgagacagagtctcacacggtcacctgggctggagtgcagtggcacgatcttggcttactgcaacctcccaggttcaagtgattctccttgcctcagcctcccaagtagctgggattacaggtgcccacgaccatgcctcgctaattttttcgtattttagtagagacggggtttcactatgttggccaggctggtctcaaattcctgacctcatggtctgcccacctcagcctcccaaagtgctaggat	DGKB	15/24	DGKB_HUMAN	Q9Y6T7	NM_004080	NP_004071	diacylglycerol kinase, beta isoform 1	\N	265154
74	human_Alu	AluJb	chr7	+	14630866	14631173	ggctgcatgtggtggctcacacctgtaatcccagcattttgggaggctgaagcaggcagatcgctggagcccaggagttcaagaccagcttgggcaacatggtgagcccctgtcgctactaaaaacgcaaaaatatagtcgggcatggtggtggacacctgtggtcccagttactctggaagctgaagtgggaggatcactggagtctggggatggaggttgcagtgagccaagattgtaccactgaactccatcctgagagacagagtgagactctgtctcaataaataaataaatatataaataaa	DGKB	13/24	DGKB_HUMAN	Q9Y6T7	NM_004080	NP_004071	diacylglycerol kinase, beta isoform 1	\N	265155
75	human_Alu	AluSg	chr7	+	14633812	14634122	ggctaggcgcggtggctcacacctgtaatctcagcactttgggaggctgaggagggcagatcacgaggtcaggagttcgagaccagcctggccaacatggtgaaacctcatctctactaaaaatacaaaaaattagccgggcgtggtcacgtgcgcctatgatcccagctactttggcggctgaagcaggagaatcgcttgaacccgtgaggcagaggctgcagtgagccgagatcatgccactgtactccagcctgggagacagagtgagaccttgtctcaaaaaaacaaaaaaaaaaaacaacaaaaaa	DGKB	13/24	DGKB_HUMAN	Q9Y6T7	NM_004080	NP_004071	diacylglycerol kinase, beta isoform 1	\N	265156
76	human_Alu	AluSq	chr7	+	14644910	14645201	ggccgggtgcagtggctcatgcctgtaatcctggcactttgggaggctgaggcaagtggatcatctgaggagtttgagaccagcctggccaatatggtgaaacccatctctactaaaaaaatacaaaaattatcccggcatggtggcttgctcttgtaatcatggctactcaggaggctgacccaggagaatcgcttgaacccgggaggtggaggttgcagtgagctgagatcacgccactgcactgcagcctgggcaacaagagtgaaactccatctcaaaaataaataaa	DGKB	2011-12-24	DGKB_HUMAN	Q9Y6T7	NM_004080	NP_004071	diacylglycerol kinase, beta isoform 1	\N	265157
77	human_Alu	AluSx	chr7	-	14676462	14676754	tttttttttgagacagagtctcactctgtcactcagtctggagtgcagtgatgcaatcttggctcactgcaacctccgcctccagggttcaagcgattcccctgcctcagcctcctcagtagctgggattacaggtgcctgccaccacgtacagctaaatttttgtatgtttagttgagatggggtttcaccatgttggccagggggggtcttgaactcctgacctcaagtgatccacccacctcgaccccccaaaatgcagggattacaggcgtgagccaccatgcccagcc	DGKB	2011-12-24	DGKB_HUMAN	Q9Y6T7	NM_004080	NP_004071	diacylglycerol kinase, beta isoform 1	\N	265158
78	human_Alu	AluY	chr7	-	14695350	14695620	tttttttttttttttttttttttttgagaggagtctcgctctgtcgcccaggctggagggcagtggcgcgatctcggctcactgcaagctccgcctcccgggttcgtgccattctcctgccttcacccactgcgcccggctaattttttgtatttttagtagagacggggtttcaccgtgttagccaggatggtatcacctgacctcgtgatccgcccgcctcggcctcccaaagtgctgggattacaggcgtgagccaccgcgcccggcc	DGKB	2011-08-24	DGKB_HUMAN	Q9Y6T7	NM_004080	NP_004071	diacylglycerol kinase, beta isoform 1	\N	265159
79	human_Alu	AluY	chr7	-	14701645	14701956	tttttttttttttttttttttttgagatggagtctcactctgtcgcccaggctggagtgctgtggcgcaatctgggctcatagcaagctccgcctcctgggttcacgccattctcctgcctcagcctcccgagtagctgggactacaggcgtccgccactacgcccggctgattttttttgtgtgtgtatttttagtagacacagggtttcaccatgttagccaggttggcctcaatctcctgacctcatgatccacctgcctcggcctcccaaagtgctcggattacaggcttgagccaccgagcccggcc	DGKB	2011-07-24	DGKB_HUMAN	Q9Y6T7	NM_004080	NP_004071	diacylglycerol kinase, beta isoform 1	\N	265160
80	human_Alu	AluYb9	chr7	+	14702362	14702681	ggccgggcgcggtggctcacgcctgtaatcccagcactttgggaggccgaggcgggtggatcaggaggtcaggagatcgagaccatcctggctaacacggtgaaaccccgtctctactaaaaatacaaaaaaaattagccgggcgcggtggcgggcgcctgtagtcccagctactcgggaggctgaggcaggagaatggagtgaacccgggaggcggagcttgcagtgagccgagattgcgccactgcagtccgcagtccggcctgggcgacagagcgagactccgtctcaaaaaaaaaaaaaaaaaaaaaaaaaaaaaa	DGKB	2011-07-24	DGKB_HUMAN	Q9Y6T7	NM_004080	NP_004071	diacylglycerol kinase, beta isoform 1	\N	265161
81	human_Alu	AluSx	chr7	-	14706363	14706665	tttttttttttttttttttgagatggagtcttgctctctcgcccaggctggagtgcagtggcacgatctcggctcactgcaacctccgcctcccgggttcaagcggttctcctgcctcagcctcccaagtagctgggattacaggtgcccactaccacgcctcgataatttttgtatttttagtagagacggggtttcaccatgttggccagctggtctcaaactcctgacttcaggtgatcgcctgcccgtcttggcatcccaaaatgctgggattacaggcataagccaccacacccagcc	DGKB	2011-06-24	DGKB_HUMAN	Q9Y6T7	NM_004080	NP_004071	diacylglycerol kinase, beta isoform 1	\N	265162
82	human_Alu	AluY	chr7	+	14710304	14710627	ggccgggcgcggtggcttatgcctgtaatcccaccactttgggaagccgaggcaggtggatcacgaggtcaggagatcgagaccatcctgtctaacacggtgaaaccccgtctctactaaaaatacaaaaaaaaaaaaaaaaaaattagccgggtgtggtggcaggtgcctgtagtcccagctacgcgggaggctgaggcaggagaatggcgcgaaccagggaggcggagcttgcagtgagccgagatcacgccactgcactccagcctgggcgacagagcgagactccatctcaaaaaaaaaaaaaaaaagaaaaaagaaaaa	DGKB	2011-05-24	DGKB_HUMAN	Q9Y6T7	NM_004080	NP_004071	diacylglycerol kinase, beta isoform 1	\N	265163
83	human_Alu	AluSx	chr7	+	14718589	14718850	gaggcgggcggatatttgaggtcaggagttcaagagcagcctgaccaacatggtgaaaccccatctctactaaaatacaaaaattagccaggcatagtgacacatgcctgtaatcccagctactagggaggctgaggcaggagaatcacttgaacccaggaggcagaggttgcagggagccaagactgtgccactgcactccagcctgggaaacagagtgagactgtgtctcaaaataaataaataaataaatagaaagaaa	DGKB	2011-05-24	DGKB_HUMAN	Q9Y6T7	NM_004080	NP_004071	diacylglycerol kinase, beta isoform 1	\N	265164
84	human_Alu	AluSg	chr7	-	14726441	14726623	ttttttatttttaattttttttatttttttgagatggagtctcgctctgtaacccaggggctggagtgcaatggtgcgatcttggctcactgcaacctctgcctcctgggttcaagtgattctcctgcctcagcctcctgagtagctgggattactggtgcgggacaccacgcccggctgatt	DGKB	2011-04-24	DGKB_HUMAN	Q9Y6T7	NM_004080	NP_004071	diacylglycerol kinase, beta isoform 1	\N	265165
85	human_Alu	AluSg	chr7	-	14726673	14726792	ttagtagagatggtgtttcaccatgttggtcaggctggtctcgaattcctgacctcatgatccatccacgtcggcctcccaaagtgctgggattacaggcgtgagccaccatgcccggcc	DGKB	2011-04-24	DGKB_HUMAN	Q9Y6T7	NM_004080	NP_004071	diacylglycerol kinase, beta isoform 1	\N	265166
86	human_Alu	AluSc	chr7	+	14728682	14728994	ggccaggcaccggaactcatgcctgcaatcccagcactttgggaagccgaggtgggaggatcacaaggtgaagagatcgagaacatcctggccaacatggtgaaacctcgtctctactaaaaatacaaaaattagctgggcgcggtggtacatgcttgtagtcccagatacttgggaggttgaggcaggagaatcgctggaacccaggaggtggaggttgcagtgagccaagatcatgccactgcactccagcctgggcggcagagtgaaactgtctcaaaaataaataaataaataaataaaaataaaaaaa	DGKB	2011-04-24	DGKB_HUMAN	Q9Y6T7	NM_004080	NP_004071	diacylglycerol kinase, beta isoform 1	\N	265167
87	human_Alu	AluJo	chr7	+	14731038	14731352	ggctgagttcagtggttcacacctgtaatcctagtgttttgggaggccaaggcaaaaagatcatttgagtccaggagtttgagcccaacctgggcaaaatagggaaacttcatctctataaaaaaaaatttttaattacccatttggggtggcatgcatttgtagtcccagctacctagggggctgagcaagaggatcacttgagcccagcaattcaaagttacagtaagctatgatcacaccactgcagtctgggcaacaaacagagcaagattctgtctcttgaaaacaaaaaacagaaaacaaaaaacaaaa	DGKB	2011-04-24	DGKB_HUMAN	Q9Y6T7	NM_004080	NP_004071	diacylglycerol kinase, beta isoform 1	\N	265168
88	human_Alu	AluSq	chr7	-	14731708	14731997	tttttttttttttgagatagggtctcactctctgatgcccaggctggagtgcagtggcatgttcactacaacctccacctccagggttcaagagattctcccacctcagcctccaagaagctggaattacaggtgtcagccaccacatccagctaatttttgtattttttggtagagacggagtttcaccatgttggccaggctggtctcaaactcccgacctcaagtgatctctgtacctcagcctcccaaagtgctgggattacaggggtgagcaaccacgcgcaacc	DGKB	2011-04-24	DGKB_HUMAN	Q9Y6T7	NM_004080	NP_004071	diacylglycerol kinase, beta isoform 1	\N	265169
89	human_Alu	AluSx	chr7	-	14732270	14732582	ttatttatttatttttatttatttatttatttatttttgagatggagtctcactctgtcgcccagactggagtgcagtggcgcaatctgggctcatggcaacctctgcctcccaggttcaagcgattctcctgcctcagcctcccaggtagctgggattataggcacctgccaccacacccagctaatttttgtatttttagtagagacggggtttttttatgttggccaggctggtttctaactcctgacctcaggtgatccatggcctcccaaagtgctgggattacagacgtgagccaccgtgcccggcc	DGKB	2011-04-24	DGKB_HUMAN	Q9Y6T7	NM_004080	NP_004071	diacylglycerol kinase, beta isoform 1	\N	265170
90	human_Alu	AluSg	chr7	-	14734853	14735144	tttttttttttttttctctgagatggagtctcgctctgtcgtgcaggctggagtgcagtggcgccatctcagctcactgcaactctgcctcccaggctcaagcaattctcctgcctcagcctcccgagtaactaggattacaggtgtgcaccaccacgcccagctgatttttgtatttttagtaaagacgggtttcactatgttggccaggctggtctcaaactcctgaccttgtgatccccccacctcagcctcccaaagtgctaggattacaagcatgaaccactgtgcc	DGKB	2011-04-24	DGKB_HUMAN	Q9Y6T7	NM_004080	NP_004071	diacylglycerol kinase, beta isoform 1	\N	265171
91	human_Alu	AluY	chr7	-	14735265	14735561	ttttctttctttttttttttttttttttgatggagtctcactctgttgcccaggctggagtgcagtggcgccatctcggctcactgcaagctccgcctcctgggttcacgccattctcccgcctcagcctcccgagtagctgggactacaggcgcctgccaccacatccggctaattttttgtatttttagtagagaccaggtttcaccgtgttagccaggatggtctcgatctcctgaccttgtgattcgcccaccttggcctcccaaagtgctgggattacaggcacgagccatc	DGKB	2011-04-24	DGKB_HUMAN	Q9Y6T7	NM_004080	NP_004071	diacylglycerol kinase, beta isoform 1	\N	265172
92	human_Alu	AluSx	chr7	+	14739555	14740019	ggccagacgccatggctcatgcctgtaatctcagcacttcgggaggctgaggcgggcagattgcttgaggccaggcattcgagaccagcctggtcaacatggtaaaaccctatctctactaaaaatacaaaaattggctgggcattttggcatgctcctgtagttcccaactacttgggaggttggggcaggaggatctcttgaatccagaaggcagaggttgcagtgagccaagatcatgccactgcactcaagcctgagaccctgtgtcagaaagaaagaaagaacaaaagaacgaaagaatgaaagagagaaagagaaagaaataaagaagaaagaaataaagaagaaagaaagaaagaaagaaagaaaggaagaaagaaagaagggagagaggga…	DGKB	2011-04-24	DGKB_HUMAN	Q9Y6T7	NM_004080	NP_004071	diacylglycerol kinase, beta isoform 1	\N	265173
93	human_Alu	AluSg	chr7	-	14740205	14740488	aaatggagtctcgctctgttgccagcctggagtgcagtgatgcgatctcggcttactgcaacctctgcttcctgggttcaagtgattctcctgtttcagcctcccaagtagctgggattacaggcgcctgccaccatgcccggctaatttttttttttgtatttttagtagagacggggtttcaccatgttggccaggctggtctcaaactcctgaccttgtgatctgtccacctcagcctccgaaagtgctgggattacaggcatgatccaccgtgtccggcc	DGKB	2011-04-24	DGKB_HUMAN	Q9Y6T7	NM_004080	NP_004071	diacylglycerol kinase, beta isoform 1	\N	265174
94	human_Alu	AluSc	chr7	+	14743966	14744062	cccgggaggtggaggttgcagtcagctgagattgtgccactacactccggcctggcgatagagtgagactccgtctcaaaaaaaaaaaaaaaaagaa	DGKB	2011-03-24	DGKB_HUMAN	Q9Y6T7	NM_004080	NP_004071	diacylglycerol kinase, beta isoform 1	\N	265175
95	human_Alu	AluSx	chr7	+	14752215	14752492	ggctgggcatgctagctcatgcctggcactttgggaggctgaggcaggcagatcacctgaggtcaggagttcaagaccagcctggccaatgtggcaaaaccccgtctctactaaaaataaaaaaattagcatggtggcatgtgcctattgtcacagctacttgggtggttgagacaggagaatcacttgaaccttggaggcagaggttgcagtgagctgagatcacaccactgcactctagcctgggtgtcagagtgagactccatatacaaaaaaaa	DGKB	2011-03-24	DGKB_HUMAN	Q9Y6T7	NM_004080	NP_004071	diacylglycerol kinase, beta isoform 1	\N	265176
96	human_Alu	AluSx	chr7	-	14752643	14752948	ttttcctttttttatttttttgagacaaagtcttgctcttccccaccccatgctggagtgcaatggcgtgatcttggctcactgcaacttccgcctcctgggttcaagcaattctactgcctcagcctcccgaatagttgggatcataggtgctcacaaccacgcccagctaatttttgtatttttagtagagacagggtttcaccatgtgggccaggctggtcatgaactcctaacctcaggtgatccatctgcctcggcctcccaaaatactgggattacaggtgtgagccaccatgcccagcc	DGKB	2011-03-24	DGKB_HUMAN	Q9Y6T7	NM_004080	NP_004071	diacylglycerol kinase, beta isoform 1	\N	265177
97	human_Alu	AluJb	chr7	-	14753339	14753510	tttttttttttttttttttcctaagagaaggtctctctctgttgctcagattggagtactgtggcccaatcatagctcactgcagcctcaatctcccagactcaagcaatccttccacctcatcctccccagtatctgggaccacaggattgtgccaccatgcctggctaat	DGKB	2011-03-24	DGKB_HUMAN	Q9Y6T7	NM_004080	NP_004071	diacylglycerol kinase, beta isoform 1	\N	265178
98	human_Alu	AluSq	chr7	-	14756940	14757262	tttctttttttttttttttttttttttctgagacagagtctcactctgttgttgcccaggctggagtgcaatggcgcgatctcggttcactgcaacctccacctcctgggttcaagtgattctcctgcctcagcctcccaagtatctgagactacaggcgctcactccctcacccagctaatttttgtatttttagtggagtcagtattttaccatgttggccaggctggcaggctggtttcaaactcctgacccccaaatgactggcccacgttggcctcccaaagtgctgggattacaggtgtgagccaccatacctggcc	DGKB	2011-03-24	DGKB_HUMAN	Q9Y6T7	NM_004080	NP_004071	diacylglycerol kinase, beta isoform 1	\N	265179
99	human_Alu	AluSq	chr7	-	14765100	14765374	gtttcgctcttgttacccaggctggagtgcaatggcacagtcttggctcactgcaacctccatctcctgggttcaaccggttctcctgcctcagcctcccaagtagctgggattacaggggcttaccaccatgcctggctaatttttataattttagtagagacagggtttcaccacgttggccaggctggtgtcgaacccctgacctcaggtgatccactcaccttagccacccaaagaactgggattacaggcatgagccaccgtgctcagcc	DGKB	2011-01-24	DGKB_HUMAN	Q9Y6T7	NM_004080	NP_004071	diacylglycerol kinase, beta isoform 1	\N	265180
100	human_Alu	AluSx	chr7	+	14785025	14785323	gccaggcacagtggctcacacctgtaatcccagcattttgggaggctgaggtgggcagaaagcctgaggtcaggagttcgagatcaacctggccaacatggtgaaaccccacctctactaaaactacacaaattagctaggcgtggtggcacatgcctgtagtccaagctactcaggaggttgagtcaggagaattgcttgaacatgggagggagaggttgcagtgagccaagatcgtgccactgctctccagcctgggagacagagtgagactccatctcaaaaataaataaataaaa	DGKB	2011-01-24	DGKB_HUMAN	Q9Y6T7	NM_004080	NP_004071	diacylglycerol kinase, beta isoform 1	\N	265181
101	human_Alu	AluJo	chr7	+	14785410	14785670	ggggtggggttcatgcctgtaatcccagaactttgggaggccaaggctggcaaattgcttgagccgaggagttcaagaccagtctgggaaacatggtgaaacctggtctctataaaaaaatacaaaaattagctgggtctggtggcacatgcctatagtcccaactacgcaggaggttgaggctgaggatggcttgagcccaggagtttgaggctgcagtgaggcaagatcatgctactgtattctagcctgggcaacaga	DGKB	2011-01-24	DGKB_HUMAN	Q9Y6T7	NM_004080	NP_004071	diacylglycerol kinase, beta isoform 1	\N	265182
102	human_Alu	AluSx	chr7	-	14788180	14788477	ttttatttcatttgagacagaatcttgttgtctctcccaggctgaagtgcagtggtgagatctcggctcactgcaacctctccctctcaggctcaagcaattctcatgcctcagtctcctgactaactgggactataggcctgtgccaccaaactcaggcaattttttgtattttcagtacagaatgggttttgccttgttgtccaggctggtcttgaactcctggcctcaagtgatctgctctcctcagcctctcaaagtgctgggattacaggtgtgagccactgtgcccccggcc	DGKB	2011-01-24	DGKB_HUMAN	Q9Y6T7	NM_004080	NP_004071	diacylglycerol kinase, beta isoform 1	\N	265183
103	human_Alu	AluJ	chr7	-	14788994	14789143	tttttaagacagatgcggtcttgttctgtggcccaggctggagtgcagtgatgatcatagctcccttctgcctcgaaattctgggctcaagaaatcccccagcctcagcctcccaagtcactgggattacagatgtgagcctgtctggct	DGKB	2011-01-24	DGKB_HUMAN	Q9Y6T7	NM_004080	NP_004071	diacylglycerol kinase, beta isoform 1	\N	265184
104	human_Alu	AluSx	chr7	-	14790518	14790824	ttttttttttttttttttgagctggagtctcactctgtagcccaggctggaaggcagtggttcgatcttggctcaatgcagcctctgcctcccagtttcccaggttcaagcgattctcccacctcagcctccccagtagctgggtataggtgcacaccaccatgcccagttaattctatatttttagtagagatgtggttttgtttgttatgttggccagattagtctcgacctcctggcctcaagcaatctgcccacctcagcctcccaaagtgctgagattacaggtgtgagctgccgcacccag	DGKB	2011-01-24	DGKB_HUMAN	Q9Y6T7	NM_004080	NP_004071	diacylglycerol kinase, beta isoform 1	\N	265185
105	human_Alu	AluJ	chr7	-	14795718	14795874	tttttctctttttatgagacagtctcatcctgtctcattaaaaaagacacaatcttcgctcactgaagccttgacctcctggctcaagtgatgctcctacctcagccttcccagtagctgggacttacaggtgcatgttaccacatctggctaattt	DGKB	2011-01-24	DGKB_HUMAN	Q9Y6T7	NM_004080	NP_004071	diacylglycerol kinase, beta isoform 1	\N	265186
106	human_Alu	AluJ	chr7	-	14797148	14797279	tttttttctttttgtaaagaacggggtctcactatgttgcccaagctggtcttgaactcctatgctaaagcgatcctcctacctctgccgccttaaatgttgggattacaggcgtgagtcactgtgcctggc	DGKB	2011-01-24	DGKB_HUMAN	Q9Y6T7	NM_004080	NP_004071	diacylglycerol kinase, beta isoform 1	\N	265187
107	human_Alu	AluSc	chr7	-	14806066	14806365	ttttcttttctttttttttttgacagagtctcactctgttgcccaggccagagtgcagtggcgccatcttggcttactatgacctacgcctcctgggttcaagtgattctcctgcctcagccttctgagtagctgggactacaggtgtacaccaccgcgcctggctaactttttgtgtttttagtagagatggggtttcaccattttagccaggatggtctcaatctcttgacctcatgatccgcccacctcggcctcccgaagtgctggaattacaggcgtgagccaccgcgctcggtc	DGKB	2011-01-24	DGKB_HUMAN	Q9Y6T7	NM_004080	NP_004071	diacylglycerol kinase, beta isoform 1	\N	265188
108	human_Alu	FLAM_A	chr7	-	14809271	14809386	ttttagagacaggatcttattatgttgtctaggctggtcttgaactcctggcctcaagcgatcctcctgcctcatcctctggagcagttgagcttataagtgtgagtcacagcacc	DGKB	2011-01-24	DGKB_HUMAN	Q9Y6T7	NM_004080	NP_004071	diacylglycerol kinase, beta isoform 1	\N	265189
109	human_Alu	AluSx	chr7	-	14816747	14817058	tttctttttttttcttgagacagagtctcacactgtcatgcagcctgctgaagtgcagtggcacaatcttggcacgatcttggctcactacagcctccatttcccaggctcaagcgattcgtgtgtcccagcctctcaagtagctgggactacaggcatgcgccaccatgccaggctaccatttgtatttttggtagagatgctgtttcgccatgttggccaggctgatttcgaactcctggactcaagtgatctgcctgccttggcctcccaaagtggtgggattacaagtgtgagtcacggcgcccggcc	DGKB	2011-01-24	DGKB_HUMAN	Q9Y6T7	NM_004080	NP_004071	diacylglycerol kinase, beta isoform 1	\N	265190
110	human_Alu	FRAM	chr7	-	14817363	14817521	tttatttattttagagatgtagtcttgctacgtcacctaggctggagtgcagtggtgtgattatagctcactgcagcttcaaacttccaggatcaagtgatcctcccacttcagtttcctgagtagccgggactacaggagaactccaccacacctggc	DGKB	2011-01-24	DGKB_HUMAN	Q9Y6T7	NM_004080	NP_004071	diacylglycerol kinase, beta isoform 1	\N	265191
111	human_Alu	AluSq	chr7	+	14822203	14822516	gggcacagtggctcacgtctgtaatcccagcactttgggaggacgaggcgggcagatcacttgaggtcaggagggcgagaccagcctggctaacatggtgaaatcccgtctctactaataaaaatacaaaaattagctggacatagtggcatggtcctgtagtcccagctactctggaggccgagacaggagaatcgcttgaatctttgaacctgggaggcagaggttgcagtgagcagagatcatgccactgcactccagcctgggtgacaagagtgaaactcagtctaaaaagaaaataaaaaagaaataaa	DGKB	2011-01-24	DGKB_HUMAN	Q9Y6T7	NM_004080	NP_004071	diacylglycerol kinase, beta isoform 1	\N	265192
112	human_Alu	AluJb	chr7	+	14825455	14825757	ggctgggtgtggtggctcacgactgtaatcccagcactttgggaggcagaggcgggtgaacgcttgagcccagaagttcaagaccagcctgggcaacaaagggaaaccccgtctttacaaaaaatacaaaaaaacattggccagtcatggtggcctatgcctgtggtcccagctattcgggaggctgaggtggaaggattacttgagcctgggaggcggaggttgcagtgagctgagatcacaccactgcactccagcatgggttacagagtgagacacagtctaaaaaatgtaaaaataaaa	DGKB	2011-01-24	DGKB_HUMAN	Q9Y6T7	NM_004080	NP_004071	diacylglycerol kinase, beta isoform 1	\N	265193
113	human_Alu	AluJo	chr7	-	14845549	14845814	ttcttcttctttttttttttttttttttgacagggtctggctgtcagccatggtagagtgcagtggcacaatggctcactgcagcctcagcctcctgggctccagcaatcctctcacctcagcctgccaagtagctgggactacatgtgcatgccagcctgctgggctaattttttttttttccatagagacagggtctcactgttttgcccagtctagtcatgaactgctgggctcaagcaatccttctgcctacacctccaaaa	DGKB	2011-01-24	DGKB_HUMAN	Q9Y6T7	NM_004080	NP_004071	diacylglycerol kinase, beta isoform 1	\N	265194
	113 DGKB Alus sorted by subfamily								Gene
	TE Family	TE Name	Chr.	TE strand	Start	End			Region
34	human_Alu	Alu	chr7	-	14386039	14386083	ctcccaaagtgttgggattacaggcgtgagcgagcgggcccggccTT	DGKB	20/24	1
103	human_Alu	AluJ	chr7	-	14788994	14789143	tttttaagacagatgcggtcttgttctgtggcccaggctggagtgcagtgatgatcatagctcccttctgcctcgaaattctgggctcaagaaatcccccagcctcagcctcccaagtcactgggattacagatgtgagcctgtctggct	DGKB	40567	1
105	human_Alu	AluJ	chr7	-	14795718	14795874	tttttctctttttatgagacagtctcatcctgtctcattaaaaaagacacaatcttcgctcactgaagccttgacctcctggctcaagtgatgctcctacctcagccttcccagtagctgggacttacaggtgcatgttaccacatctggctaattt	DGKB	40567	2
106	human_Alu	AluJ	chr7	-	14797148	14797279	tttttttctttttgtaaagaacggggtctcactatgttgcccaagctggtcttgaactcctatgctaaagcgatcctcctacctctgccgccttaaatgttgggattacaggcgtgagtcactgtgcctggc	DGKB	40567	3
14	human_Alu	AluJb	chr7	-	14256096	14256416	tttcttttctttttctattttattttgttgagagagtcttgttacattacccaggctggagtgcagtcgtgcaatcatgggtcactacagcctcaacctcctgcattcaatggatcctcctgcctcagcctcccaagtagctgggactacaggtgtgggctaccacacttggctatatatatatatattttttttttttttttggtagaaatgcggtttcaccatgttgcctaggctggtcttgaattcctgggctcaagcaatctgcctgccttagcctcccaaagtgctgggattacagacatgagccaccatgcctgg	DGKB	22/24	1
20	human_Alu	AluJb	chr7	+	14279213	14279524	ggtctagcatggtgactcatgcctgtaattccagcactttgggaggtggaggcaggtggatggcttgagttcaggagtttgaaaccagcgtgggcaatatggtgaaaccccaactctacaaaaaatacaaaaaattagctgggcatggtggggcaatcccgtagtcccagctactcaggaggctgaggtgggaggattgcttaagcccaggaggtggaggttgtagtgagccatgatcgtaccactgcactgcagcttgggtgacagagctagaccctatcttataaaaaataaaaaatacataaaaagaaa	DGKB	22/24	2
24	human_Alu	AluJb	chr7	+	14315084	14315385	ggctgtgcatggtggctcacgcctgtaatcccagcactttggaaggctgaggaaggaggatcgcttgagcccaggagttccagaccagcctcggcaacatggtaaggcctcatcttacaaaaaatacaaaaaatttagccagtgtcatggtgcttgcctgtagtcccagctacttgagaggctgaggtgggagaattgcttgatcccaggaggtccaggttgcagtgagccattattgtgccactgcactccagtctgggtgacagagtgagaccctgtctcaaaagaaaaaaaaagtaaaa	DGKB	22/24	3
26	human_Alu	AluJb	chr7	-	14317580	14317875	tttttttttttagacaaggtttcactctgtctcccaggttggagtacaatgacatgttcatggcccactgcagcctccacctccctgggctcaggtgatcctcccacctcagtctcctgaatagctgggatgaccggtgcatgccaccatgcctggcgaacttcttttgtgttttttgtagagacagagttttgccacattgcccaggctggtttcaaactcccgggctcaagtgatgtgcccaccttggccttctaaagttgtagaattaaagtcatgagcctccatgcctggtc	DGKB	22/24	4
27	human_Alu	AluJb	chr7	+	14327159	14327450	agccaggaaaggtggctcatgccagtaatcacagcactttgggaggatgaggcgggcggatgacttgagcccaggagtttgagaccattctggaaaacatggcaaatccctgtccctacaaaaaatacaaaacttagccagacatgatggcacatgccagtggtcccagccgcttgggaagctgaggtgggagaatctcttgagcccaggaggcagaggctgcagtaagccagtatcacatcactgcacttcagcctgggcaacagagtgataccctgtctcagaaaaaaaa	DGKB	22/24	5
37	human_Alu	AluJb	chr7	-	14393583	14393866	gacagggtctcattctgttgcccaggctggagtgcagtggcataatctgggttcactgaagcctcaatttcctgggctaaagcaatcctcccacctaagccttcagagtagctgggactataggtctgtgccaacatgctcagctaattgttttgtttgttttctgtagagacggggtctcactatgttgcccatcctggtcttgaactactgggcttaagtgatcttcctgactcagcctcctaaagtgctgagattacagttgtgagccaccatgcctagcc	DGKB	20/24	6
39	human_Alu	AluJb	chr7	+	14397551	14397861	ggccagacatggtggcttatgcctgtaatcccagattttgagaggctgaggcaggtggatcgcttgagcccaggcaagaccagcctaagcaacatggccggtctacaaaagaaaaaaaaataaaaaaaaaaaaaggaaaaattagcccggtgtggtggcagatgcctatagtcccatagtcccagctactcaggaagctgaggtgagaggatcacttgagcctggcaggttgaggctgcagtaatcacaccactgaactctggcctgggcaacagaatgagaccctgtgtcaggaaaaataaaagaaagaa	DGKB	20/24	7
58	human_Alu	AluJb	chr7	-	14521997	14522297	ttttatttattttttgagagaaaggtcttgctctgttgcctaggctggagtgcagtggcaagctcatgactctctgcagccttgacctcctaagctcaagcgatcctcctgcctcagcctcttcagtagctggaactacaggtatgtaccaccaccaccacctggctaatttgtttatttttggggggatggggttttgccatgttgcccaggctggtctcatactcctgagctcaagcaatctgcccaccttggcctcccaaagtgctaggattacaggcatgagccactgtgctcagcc	DGKB	19/24	8
74	human_Alu	AluJb	chr7	+	14630866	14631173	ggctgcatgtggtggctcacacctgtaatcccagcattttgggaggctgaagcaggcagatcgctggagcccaggagttcaagaccagcttgggcaacatggtgagcccctgtcgctactaaaaacgcaaaaatatagtcgggcatggtggtggacacctgtggtcccagttactctggaagctgaagtgggaggatcactggagtctggggatggaggttgcagtgagccaagattgtaccactgaactccatcctgagagacagagtgagactctgtctcaataaataaataaatatataaataaa	DGKB	13/24	9
97	human_Alu	AluJb	chr7	-	14753339	14753510	tttttttttttttttttttcctaagagaaggtctctctctgttgctcagattggagtactgtggcccaatcatagctcactgcagcctcaatctcccagactcaagcaatccttccacctcatcctccccagtatctgggaccacaggattgtgccaccatgcctggctaat	DGKB	40626	10
112	human_Alu	AluJb	chr7	+	14825455	14825757	ggctgggtgtggtggctcacgactgtaatcccagcactttgggaggcagaggcgggtgaacgcttgagcccagaagttcaagaccagcctgggcaacaaagggaaaccccgtctttacaaaaaatacaaaaaaacattggccagtcatggtggcctatgcctgtggtcccagctattcgggaggctgaggtggaaggattacttgagcctgggaggcggaggttgcagtgagctgagatcacaccactgcactccagcatgggttacagagtgagacacagtctaaaaaatgtaaaaataaaa	DGKB	40567	11
11	human_Alu	AluJo	chr7	-	14237315	14237547	aaggtctcactgtgttgctcagactggagtaaaatcatagctcactacagccttgaacttctgggcttaagcaatcttctcacctgtgcccctagagtagctgggactataggcctgcatcaccaccatgctcagccaatttttaaaatcttttgtagagacaaggtcttactatgttgcccaggctggtctggaacttgtggcctcaagccatccacctgccttggcctccc	DGKB	22/24	12
16	human_Alu	AluJo	chr7	+	14263034	14263297	agctgggcacggtggtttacatctgtaatcctggtactttgggaggttgaggtgggagaattgctggagcccagaagtttgagaccagcatgggcatcatagtgagatcctatctctaaaaacaaacaaaatcaccaggaatggtggcatactcttgaagttctagctattggggtggctgaggtgggaggattaattgaacacaggaattcaaggttacagtgagctatgatcttgccaatggactctagcctgggtgacaga	DGKB	22/24	13
25	human_Alu	AluJo	chr7	+	14317001	14317302	ggccaggtacggtggctgacgcctgtaatcccagcactttggggaaggtgggaggatgctttgagaccaagagtttgagactagcctggggaacacagtgagacctcgtctccacaaaaatacaaaaattagccagatgtggtggtgtgcgcctgcagttccagctacttaggaggttaaggtgggaggatcacttaagcccaggaggttgaggctacaatgagccaaggtcacgccactgcactccagcctggggaacagagcaagaccctatctccaaacagaatgaaacaaaacaaaaa	DGKB	22/24	14
30	human_Alu	AluJo	chr7	-	14341901	14342193	ttttgttttgttttttttaagagacagagtccttgctccattgtccaggctgaggtgcagtggcgcaatcatagctcactgtagtcttgaactcctgaggtcaagggattgtccctcctcagccttctgagtagttgggactgtaggcctgtgccacccaccaggtgctattcccacttcctcctttcccagtatgttgcctaggctgggcttgaactccctgcttcaagtgatcctcctgccttggcctcccaaagtgtgaggattgcatgtgtgagccaccatgcctgccc	DGKB	22/24	15
52	human_Alu	AluJo	chr7	-	14493734	14494062	ttttttttttttttttttggagacagaatctctccctgtcaccaaggctggagtgcagtggtgacattggctgcagtgcagtgcaatagctcactgcagccttgaactcctgggctccagtgatcctcttgccttgacccctcgagtaagctgggattacaggcattagctatcatgcctgactaacttttttttttttttctttagagatgagagatgaggtcaagctatgttgtccaggctactctccaactcctggcctcaagtgattctcctacttcagcctccaaaagtgttggaattaacaggtgtgaggcaatgtgcctggc	DGKB	19/24	16
57	human_Alu	AluJo	chr7	+	14520922	14521195	ggccaggtacagtggctcacacctgtaatctcaacacattgggaggctgagacaggaggactgcttgagcccaggagtttaagatcagcctgagcaacatagggagaccacaactctagggaaaaaaagaaattggccagtggtagtccgcagtcctagttactcaggagcctgaggtgggaggatcacttgaacccaggaggtcaaggctatagtgagcctgcatgacagagtgagaacctgtctcaaaacaaaaacaaaaacaaataacaaa	DGKB	19/24	17
60	human_Alu	AluJo	chr7	+	14541238	14541548	ggcaaggcacagtggctcacacttgtaatcccaaaattttggaaggccaaagtagcaggattgttaagacaaggagttcaagattagccttgtcaacacagtgagaactgtctcaacaaaaaaacaaaataattagccaggcatgatcgtgtgagtctgtagttccagctactcaggaggctgaggcagcaggattgcttgagcctaggagttcaaggcagtagcaagctatgaatgtgccataaaactctggcctgggtgacagagtaaggccctgtctcttaaaaaaagaaaaaaaaaaaaaaaagaaa	DGKB	19/24	18
64	human_Alu	AluJo	chr7	+	14549318	14549622	ggccaggcatagtggctcacacctgtaatccccacactttcggaggtgggaggatcgcttgaggccaggagttggagaccagcctgggcaacatggcaagaccccatctctacaaaaaatagaaaaattagccaggcatggtggcatgcgcctatggtcccagctactcaggaggctaaggtgggaggatcacctgaacttagggaggttgaggctgtggtaagccataattgcaccactgcactccagcgtggacgacagagtgacaccccatctcaaaaaaaacaaaaacaaaaaaaaagaaa	DGKB	19/24	19
87	human_Alu	AluJo	chr7	+	14731038	14731352	ggctgagttcagtggttcacacctgtaatcctagtgttttgggaggccaaggcaaaaagatcatttgagtccaggagtttgagcccaacctgggcaaaatagggaaacttcatctctataaaaaaaaatttttaattacccatttggggtggcatgcatttgtagtcccagctacctagggggctgagcaagaggatcacttgagcccagcaattcaaagttacagtaagctatgatcacaccactgcagtctgggcaacaaacagagcaagattctgtctcttgaaaacaaaaaacagaaaacaaaaaacaaaa	DGKB	40657	20
101	human_Alu	AluJo	chr7	+	14785410	14785670	ggggtggggttcatgcctgtaatcccagaactttgggaggccaaggctggcaaattgcttgagccgaggagttcaagaccagtctgggaaacatggtgaaacctggtctctataaaaaaatacaaaaattagctgggtctggtggcacatgcctatagtcccaactacgcaggaggttgaggctgaggatggcttgagcccaggagtttgaggctgcagtgaggcaagatcatgctactgtattctagcctgggcaacaga	DGKB	40567	21
113	human_Alu	AluJo	chr7	-	14845549	14845814	ttcttcttctttttttttttttttttttgacagggtctggctgtcagccatggtagagtgcagtggcacaatggctcactgcagcctcagcctcctgggctccagcaatcctctcacctcagcctgccaagtagctgggactacatgtgcatgccagcctgctgggctaattttttttttttccatagagacagggtctcactgttttgcccagtctagtcatgaactgctgggctcaagcaatccttctgcctacacctccaaaa	DGKB	40567	22
55	human_Alu	AluJo/FLAM	chr7	+	14516046	14516176	ggccaggcatggtggctcgcctataatccccgcacattgggaggccgaggcgggctggtcatgaggtcaggagatggagaccatcctggctgacacggtgaaaccccgtctctactaaaaaatagaaaaaa	DGKB	19/24	23
23	human_Alu	AluSc	chr7	-	14302189	14302479	tttttttttttttttcagacaagaatctctgtcaccaggcttgagtgcagaggcacaatctcggcacactgcaacctccacctcccaggttcaagcaattatcctgcctcagactcctgagtagctgggactacaggtgtgtgccaccatgcccagctaatttttgtatttttaatagagacggggtttcaccatgttggccaggatggtctcaatctcctgaccttgtggcccacccacctcagcctcccaaagtgctggtattacaggcgtgagccaccatgcccagcc	DGKB	22/24	1
48	human_Alu	AluSc	chr7	+	14472427	14472549	ggccaggtgtggtggctcatgcctgtaatcccagcactttgggaggccaaggcaggtggatcacgaggtcaagagatcgagacaatcctggctaacatggtgaaaccctgtcctgttaaaaat	DGKB	20/24	2
49	human_Alu	AluSc	chr7	+	14472806	14472977	aaaaacacaaaaattagctgggcatggtggtgcacatctgtagtcccagctacttaggaggctgaggcaatagaatcgcttgaacctgggaggcggaggttgcagtgagctgagatcgcgccactgcactgcagcctggcgacagagcaagactcgtctcaaaataaataaa	DGKB	20/24	3
65	human_Alu	AluSc	chr7	+	14555857	14556153	ggctggacatggtggctcacgcctgtaatcccagcactttgggaggccaaggtgggtggatcacaaggtcaagagatcgagaccatcctggccaacatagtgaaaccccgtctctactaaaaaatataaaaattagctgggcgtggtggcgtgtgcctgtagtcccagctggttgagaggctgagggaggagaatcacttgaaccctgggaggtggaggttgcagtgagccaagatcacgccactgcactctagcctgctgacagagctagactgtctaaaaaaaaaaaacaaaaaa	DGKB	19/24	4
86	human_Alu	AluSc	chr7	+	14728682	14728994	ggccaggcaccggaactcatgcctgcaatcccagcactttgggaagccgaggtgggaggatcacaaggtgaagagatcgagaacatcctggccaacatggtgaaacctcgtctctactaaaaatacaaaaattagctgggcgcggtggtacatgcttgtagtcccagatacttgggaggttgaggcaggagaatcgctggaacccaggaggtggaggttgcagtgagccaagatcatgccactgcactccagcctgggcggcagagtgaaactgtctcaaaaataaataaataaataaataaaaataaaaaaa	DGKB	40657	5
94	human_Alu	AluSc	chr7	+	14743966	14744062	cccgggaggtggaggttgcagtcagctgagattgtgccactacactccggcctggcgatagagtgagactccgtctcaaaaaaaaaaaaaaaaagaa	DGKB	40626	6
107	human_Alu	AluSc	chr7	-	14806066	14806365	ttttcttttctttttttttttgacagagtctcactctgttgcccaggccagagtgcagtggcgccatcttggcttactatgacctacgcctcctgggttcaagtgattctcctgcctcagccttctgagtagctgggactacaggtgtacaccaccgcgcctggctaactttttgtgtttttagtagagatggggtttcaccattttagccaggatggtctcaatctcttgacctcatgatccgcccacctcggcctcccgaagtgctggaattacaggcgtgagccaccgcgctcggtc	DGKB	40567	7
15	human_Alu	AluSg	chr7	-	14259189	14259481	tttttttttttttagagggggagtctcgctgtgtcacccaggctggagtgcagtggtgcaatcttggctcactgcaacctccgcctcccgggttcaagcgattctcctgtctcagcctcccaagtagctgcgactacaagtgtgtgccaccatgctgcactgatttttgtatttttagtagagacggggtttcaccatattggccaggctggtctcgaactcctgacctcgtgatccgcccgcctcagcctcctaaatgctgggattataggcatgagccaccaaactcggcc	DGKB	22/24	8
36	human_Alu	AluSg	chr7	+	14393292	14393582	ggctgggcgcggtggctcacgcctgtaatcccagcactttgggaggccaagttgcgtggatcacgaggtcaggagatcgagacaagcctggccaacatggtgaaactccgtctctactaaaattagctgggcgaggtagcatgtgcctgtaatcccacctactcaggaggctgaggcaggagaattgcttgaatcagggagtcggaggctgcagtcagctgagacggcaccattgcactccagccttgtgacagagtgagactccatctcaaaaaaaaaaaaaaaaaaaaa	DGKB	20/24	9
38	human_Alu	AluSg	chr7	-	14394027	14394311	ttttcttttttttttttttttttgacacagtttcactctgtcacccaggctagagtacagtggtgccatcttggttcactgcaacctccaccccccgggttaaagtgattctcctgcctcagcctcccaagtagctgggattacaggcgcctgccactgcgcccggctaatttttgtatttttagtagagacgggtttcaccttcttggccaggctggtcttgaactcctgaccttgtgatccactcgccttggcctcccaaagtgctaggattacagacgtgag	DGKB	20/24	10
44	human_Alu	AluSg	chr7	+	14435791	14436076	ggccaggcacggtggttcatgcctgtaatcccagcactttgagaggccaaggtgggcagatcacgaggtcaggagttcaagaccagcctggccaacatggcaaaaccctgtctctactaaaaatacaaaaattagctgggcatggtggtgtgtgcctgtaatcccagctactcggaagcctgaggcaggagaattgcttgaaccaggacccggaaggcggaggttgtagtgagctgagatcaggccactggactccagcctgggctacagagtgagactctgtccc	DGKB	20/24	11
50	human_Alu	AluSg	chr7	-	14482906	14483199	tttttttttttttttttgagacggaatctcactctgttgcccaggctggagtgcaatggtgcaatctcagctcactgcaacctccgcctccagggttcaaacgattctcctgcctcagcctcttgagtagcttgggttacaggcacccaccaccacgccctcatttttgtatttttagtagagacatggtttcctcatgttggtcaggctggtctcgaactcccgacctcatgatctgcccgccttggcctcccaaagtgctgggattacaggcgtgagccaccgtgcccggcc	DGKB	20/24	12
61	human_Alu	AluSg	chr7	-	14541752	14542034	tttggagacggagtcttgctctgtcacccaggctggcgtgcaatggtgtgatctcagcttactgcaacctccgcctcccatgttcaagcaattctcctgcctcagcctcctgagtaactgggattacaggcacccgccaccacgcccagctgattttaatatttttagtagagacggggtttcaccatgttggcaggatggtctcgaactcttgccctcgtgatccacccccctcagcctcccatcgtactgggattataggcatgagccactgcacctggcc	DGKB	19/24	13
73	human_Alu	AluSg	chr7	-	14618305	14618591	attttattttattttattttattttattttatttatttgagacagagtctcacacggtcacctgggctggagtgcagtggcacgatcttggcttactgcaacctcccaggttcaagtgattctccttgcctcagcctcccaagtagctgggattacaggtgcccacgaccatgcctcgctaattttttcgtattttagtagagacggggtttcactatgttggccaggctggtctcaaattcctgacctcatggtctgcccacctcagcctcccaaagtgctaggat	DGKB	15/24	14
75	human_Alu	AluSg	chr7	+	14633812	14634122	ggctaggcgcggtggctcacacctgtaatctcagcactttgggaggctgaggagggcagatcacgaggtcaggagttcgagaccagcctggccaacatggtgaaacctcatctctactaaaaatacaaaaaattagccgggcgtggtcacgtgcgcctatgatcccagctactttggcggctgaagcaggagaatcgcttgaacccgtgaggcagaggctgcagtgagccgagatcatgccactgtactccagcctgggagacagagtgagaccttgtctcaaaaaaacaaaaaaaaaaaacaacaaaaaa	DGKB	13/24	15
84	human_Alu	AluSg	chr7	-	14726441	14726623	ttttttatttttaattttttttatttttttgagatggagtctcgctctgtaacccaggggctggagtgcaatggtgcgatcttggctcactgcaacctctgcctcctgggttcaagtgattctcctgcctcagcctcctgagtagctgggattactggtgcgggacaccacgcccggctgatt	DGKB	40657	16
85	human_Alu	AluSg	chr7	-	14726673	14726792	ttagtagagatggtgtttcaccatgttggtcaggctggtctcgaattcctgacctcatgatccatccacgtcggcctcccaaagtgctgggattacaggcgtgagccaccatgcccggcc	DGKB	40657	17
90	human_Alu	AluSg	chr7	-	14734853	14735144	tttttttttttttttctctgagatggagtctcgctctgtcgtgcaggctggagtgcagtggcgccatctcagctcactgcaactctgcctcccaggctcaagcaattctcctgcctcagcctcccgagtaactaggattacaggtgtgcaccaccacgcccagctgatttttgtatttttagtaaagacgggtttcactatgttggccaggctggtctcaaactcctgaccttgtgatccccccacctcagcctcccaaagtgctaggattacaagcatgaaccactgtgcc	DGKB	40657	18
93	human_Alu	AluSg	chr7	-	14740205	14740488	aaatggagtctcgctctgttgccagcctggagtgcagtgatgcgatctcggcttactgcaacctctgcttcctgggttcaagtgattctcctgtttcagcctcccaagtagctgggattacaggcgcctgccaccatgcccggctaatttttttttttgtatttttagtagagacggggtttcaccatgttggccaggctggtctcaaactcctgaccttgtgatctgtccacctcagcctccgaaagtgctgggattacaggcatgatccaccgtgtccggcc	DGKB	40657	19
6	human_Alu	AluSg/x	chr7	-	14181961	14182138	ttttttttgggggggatggaatttcactctgtcacccgggctgaagtgcggtggcacaatctcagctcactgcaacctccgcctcccgggttcaagtgattctcctgcctcagcctcctgagtagctgggactacaggtgcgtgtcaccaagcccagctaagttttttttttattttt	DGKB	24/24	20
5	human_Alu	AluSp	chr7	+	14176003	14176354	agccaggtgccatggctcacacctgtaatcccagcactttgggcagccaaggtgggtggatcacctgaggttgggagttcaagaccagcctgaccaacatggagaaaccccatctctactaaaaatacaaaattagccaggtgtggtggcacatgcctgtaatcccagctacttgggaggctgaggcaggagaatcgcttgaacccaggaggtggatgttgcggtgagccgagatcacaccattgcactccagcctgggcaacaagagagaaactccatctcaaaaaaaaaaaaaagaaagaaagaaagaaagaaagaaagaaagaaagaaagaaagaaagaaagaaagaaa	DGKB	24/24	21
62	human_Alu	AluSp	chr7	+	14543949	14544261	ggctgggcgcggtggctcacgcctgtaatcccagcactttgggaggccaaggcgggtggatcacctgaggttggaagtttgagaccaggctgaccaacatggagaaaccccgtctctactaataatacaaaattagccaggcgtggcggcgcatgcctgtaataccagctactcaggaggctgaggcaggagaatcccttgaacctagaaggcggagtttgtggtgagctgagatcatgcgtttgctggaagctccagtctgggcaacaagagcaaatctctgtctcaaaaaaaaaaaaaaaaaaaaaaaaaa	DGKB	19/24	22
1	human_Alu	AluSq	chr7	-	14165827	14166122	ttctttttttgagatggagtcttgctcttgccacccaggatggagtgcagtggcgccatcttggctcattgcaaccacccccgtctcctgggttcaagtgattcttctgccttagcttcctgagtagctggaattataggcgtccaccaccacgcccagctaatttttgtatttttagtagagatggggtttcacatgttggccaggccattctcaaactcctgatcttgggtgatctgcctgccctcggcctcttagagtgctggaattacacgcaggagccactgtgcctggcc	DGKB	24/24	23
2	human_Alu	AluSq	chr7	+	14169861	14170173	ggccaggcacagtgactcacccctgtaatcccagcactttgtgggaggccgaggcaggcagatcacctgaggtcaggaattcgagaccagcctgaccaatatggtgaagccctgtctctactaaaaatacaaagattagctgggtgcggcggcaggtgcctgtaatctcagctacccgggaggctgaggcaggagaatcgcttgaacctgggaggcagaggttgcagtgagccgagatcatgccattgcacacctgcctgggcaacagcagagaaactccatctcaaaaacaaaaaacaaacaaaaaaaaaaa	DGKB	24/24	24
7	human_Alu	AluSq	chr7	+	14183478	14183730	gggcagatcacgaggtcagtagtttgaaaccagcctgaccaacatggtgaaaccccatctgtactaaaaatacaaaaattagccaggatgtgttggcgggtgcctgtaatcccagatactcgggaggatgaggcagaagaatccttgaaactggaaggtggggttgcagtgagccaagatcgtgccactgcactccagcctgggcaacaagagtgaaactccgtctcaaaaaaaaaaaaaaaaaaaaaaaaaa	DGKB	23/24	25
17	human_Alu	AluSq	chr7	-	14263887	14264165	tttttttgagatggagtttggctcttgttgcccaggctggagtgcaatggcacgatttcagctgactgcaacctccgcctcccgggttcaagcaattctcctgtctcagcctcccaagtagctgggattacaggtgcccaccaccatgctcggctaatttttgtattttttaacagagatggggtttcaccatgttggctaggctggtcctgaactcctgacctcaggtaatccacttgcctcggcctcccaaagtgctgggattgcaggcgtgagcca	DGKB	22/24	26
22	human_Alu	AluSq	chr7	+	14297011	14297318	ggccaggcatggtggcacacgcctgtagtcccagcacttgggaggttgaggtgggtgtatcacctgagctcaggagttcgagacaagcctggccaacctggtgaaaccccatctctactaaaaatacaaaaattagccaggtgtggtggcacacgcctgtaatcccagctacttgggaggctgaggcaggagaatcacttgatcccaagaggcagaggttgcagtgagccgaggtcatgctactgcactccagcctatgcaacaaaagcaaaactccgtctcaaaaaaaaaaaaaaaaaaaaagagaa	DGKB	22/24	27
31	human_Alu	AluSq	chr7	+	14358804	14359091	tggctcacaacctgtaatcccagcactttgggaggcagaggtaggcggatcacgaggtcaggagtttgagagcagcctgaccaacatggtgaaaccctgtctctactaaaaatacaaaaattagcccagcgtggtggcgcgtgcctataatcccagctactcgggaggctgaggcaggagaatcgtctgaacccgggaggcggaggctgcagtgagctgagatcgtgccattgcacttcagcctgggcaacaagagcgaaactctgtctcaaaaacaaacaaaaaaaa	DGKB	20/24	28
51	human_Alu	AluSq	chr7	+	14491767	14492057	ggccgggtgcggtggctcacgcctgtaatcccagcactttgggagactgagacaggcagatcacttgagaccagcctggccaacatggtgaaaccccatctctactaaaaatacagaaaaaaaaaaatacccgggcatggtagtgggcacctgtaatcccagctactgggaggctgaggcaggagaatcatttgaacccaggaggcggaggttgcagtgggctaagactgcgccattgcactctggcctgggtaacaagaataaaactccatctcaaaaaaaaaaaaaaaa	DGKB	19/24	29
71	human_Alu	AluSq	chr7	-	14590797	14591108	tttttattttttatttttattttttttttgagatggagtttcacttttgtcgcccaatatggagtgcaatggtgcaatctcgactcactgcaacctcctcctcctgggttcaagggattctcctgcctcagcctcccaagtaagctgggattacaggtgcctgccaccacgcctggctaatttttgtatttttagtagagacagggtttcaccatgttggccaggctggtctcatactgttgacctcaggtgatccattctccttggcctcccaaagtgctgggattacaggtgtgagccaccttgccgggc	DGKB	16/24	30
76	human_Alu	AluSq	chr7	+	14644910	14645201	ggccgggtgcagtggctcatgcctgtaatcctggcactttgggaggctgaggcaagtggatcatctgaggagtttgagaccagcctggccaatatggtgaaacccatctctactaaaaaaatacaaaaattatcccggcatggtggcttgctcttgtaatcatggctactcaggaggctgacccaggagaatcgcttgaacccgggaggtggaggttgcagtgagctgagatcacgccactgcactgcagcctgggcaacaagagtgaaactccatctcaaaaataaataaa	DGKB	40901	31
88	human_Alu	AluSq	chr7	-	14731708	14731997	tttttttttttttgagatagggtctcactctctgatgcccaggctggagtgcagtggcatgttcactacaacctccacctccagggttcaagagattctcccacctcagcctccaagaagctggaattacaggtgtcagccaccacatccagctaatttttgtattttttggtagagacggagtttcaccatgttggccaggctggtctcaaactcccgacctcaagtgatctctgtacctcagcctcccaaagtgctgggattacaggggtgagcaaccacgcgcaacc	DGKB	40657	32
98	human_Alu	AluSq	chr7	-	14756940	14757262	tttctttttttttttttttttttttttctgagacagagtctcactctgttgttgcccaggctggagtgcaatggcgcgatctcggttcactgcaacctccacctcctgggttcaagtgattctcctgcctcagcctcccaagtatctgagactacaggcgctcactccctcacccagctaatttttgtatttttagtggagtcagtattttaccatgttggccaggctggcaggctggtttcaaactcctgacccccaaatgactggcccacgttggcctcccaaagtgctgggattacaggtgtgagccaccatacctggcc	DGKB	40626	33
99	human_Alu	AluSq	chr7	-	14765100	14765374	gtttcgctcttgttacccaggctggagtgcaatggcacagtcttggctcactgcaacctccatctcctgggttcaaccggttctcctgcctcagcctcccaagtagctgggattacaggggcttaccaccatgcctggctaatttttataattttagtagagacagggtttcaccacgttggccaggctggtgtcgaacccctgacctcaggtgatccactcaccttagccacccaaagaactgggattacaggcatgagccaccgtgctcagcc	DGKB	40567	34
111	human_Alu	AluSq	chr7	+	14822203	14822516	gggcacagtggctcacgtctgtaatcccagcactttgggaggacgaggcgggcagatcacttgaggtcaggagggcgagaccagcctggctaacatggtgaaatcccgtctctactaataaaaatacaaaaattagctggacatagtggcatggtcctgtagtcccagctactctggaggccgagacaggagaatcgcttgaatctttgaacctgggaggcagaggttgcagtgagcagagatcatgccactgcactccagcctgggtgacaagagtgaaactcagtctaaaaagaaaataaaaaagaaataaa	DGKB	40567	35
3	human_Alu	AluSx	chr7	+	14173074	14173380	ggccagacacagtgggtggctcatgcaggtaatcctaccactttgggaggccaaggcaggcggattgcctgagctcagaagtctaagaccatcctggctaatagggtgaaaacccatctgtactaaaaatacaaaaaattacctgagcgtagtagtgtgtgcctgtagtcccagctactagggaggctgaggcatgagaattgcttgaacccgggaggcggaggttgcagtgagccaacttcatgccactgcactccagcctgggtaacagaatgagactccatctcaaaaaaaaaaaaaaaaaaaa	DGKB	24/24	36
9	human_Alu	AluSx	chr7	+	14222594	14222901	ggccgggcacagtggctcacgcctgtaatcccagcactttgggaggccgaggtgggtggatcacctgaggtcaggagttcgaaaccagcctggccaacatggtgaaaccccatctccaacaaaaatacaaaaattagccaggcatagtggtgggtgcctgtaatcccagctacccgggaggctgaagcaggagaatcacttgaacccgggaggtggaggttgcagtgaaccgagattgaaacattacactccaacctgggtgacagagcaagactccgtctcaaaaaaaaaaaaaaaaaaaaaaagaa	DGKB	22/24	37
13	human_Alu	AluSx	chr7	+	14251797	14252102	gccaggcgagacggctgacgcctgtaatcctagcactttgggaggccgaggtgagtggatcacctgaggtgaggagtgcgagatcagcctggccaacatggtgaaaccccgtctctactaaaaatacaaaaattagctgggcatggtggtgtgcgcctgtagtcccagctactcgagaggttgaggcaggagaattgcttgaacccatgaggtggaggttgcagtgagccaagatcatgccactacacgccagcctgggcaaaaagtgagatcctgtctcaaaaaacaaaaacaaaaacaaaagaa	DGKB	22/24	38
18	human_Alu	AluSx	chr7	-	14265581	14265875	ttttgttttgttataagacggagtcttgctctgtcacgcaggctggagtgcggtggcgtgatctcggctcactgcaacttctgcatcccggcttcaagtcattctcctgcctcagcctcccatgtagctgggattataggcgtgagccaccacatccggctaatttttgtatttttagtagagacgggttttgccatgttggccaggatggtcttgaactcctggcctcaggtgatccacccacctcagcctcccaaggtgctgagattacaggcgtgagccaccgtgcccagcc	DGKB	22/24	39
21	human_Alu	AluSx	chr7	-	14283322	14283621	tttattttattttttttgagacagagtctcactctgttgcctgggctagagtgcagtgatgtgatctcggctcactgcaacctccacctcccaggttcaagcgattcttgcacctcagcctcccaagtagctggaattacaggtgcatgccaccatgcccaggtaatttttttttctttttttgtagagacagtctttgccatattggccaggctggtctcgaacgcctggccacaagccatccacccaccttggcctcccaaagtgctgggattacaggcgtgaatcactgtgcctggc	DGKB	22/24	40
28	human_Alu	AluSx	chr7	+	14330320	14330619	cgggcacagtggctcatgcctgtaatcccagcactttgggaggtcaaggccgacagatcacttgaggtcaggagtttaagaccagtctggccaacatggtgaaattgtctctactaaaaatacaaaaattagctaggcatggtggcatgcgcctataatcctggctacttgggaggctgaggcaggagaattgcttgaccccaggaggcagagtttgtactgagccaagattgcaccaccgcactccagcctgggtgacagagtgagactctgtctcaaaaaaaaaaaaaaaagaaagaa	DGKB	22/24	41
42	human_Alu	AluSx	chr7	+	14418850	14419144	ggccaggcacggtggctcacgcctgtaatcccagaactttgagaagctgagggaagtggatcacctgaggtcaggagttcgagaccagcctggccaacacagcaaaaccccatctctactaaaagtacaaaaattagaaggcgtgatggtgcgtgcctgtaatcccagctactcaggaggctgagacaggagaatcgcttgaacccaggaggcagaggttgcagtgaactgagatcatgccattgcactgcagcccaggtgacagagcaagactccagctcaaaaaaaaaaaaaa	DGKB	20/24	42
43	human_Alu	AluSx	chr7	+	14432923	14433213	ggccaagcgtggcagctcatgcctgtaatccaagcactttgggaggccaaggcaggtggatcacttgaggtcaggggtttgagaccagcctggccaacatgaggaaaccccatctctactaaaaaaaaaatacaaacattagccaggcacggtggagtgtgcctgtaatcccagctacttaagaggctgaggcatgaaaatcacctgaacccaggagacggaggttacagtgagccaagatagtgtcactgcactccagcctgggtgacagagtgaaacactctcaaaaaa	DGKB	20/24	43
45	human_Alu	AluSx	chr7	+	14445737	14446034	ggcacagtggctcatgcctgtaattccagcactttgggaggccgaagtggatggatcatttgaggtcaggagtttgagaccagccttgccaacatgatgaaaccccatctctactaaaagtgcaaaaaatagccaggcatggtggcaggtgcctgtaatcccagctacttgggaagctgaggcaggagaattgcttgagcctgggagacagaagtttcagtgagcctgagatcatgccactgcactccagcctggacgacagagtgagactctgtttccaaaaaaaaaaaaaaaaaaa	DGKB	20/24	44
46	human_Alu	AluSx	chr7	-	14447154	14447456	tttttcttcttttagaattcttttttttcttttgacagagtcttgctctgtcgcccaggctggagtacagcggcatgatcctgcaacctccacctccagagttcaagtgattctcctacctcagactctctagcggctgggattacaggtgtgcacaaacacacccagctaattttttgtatttttagtagaggcggggtttcaccatgttggctaggctggtcttgaactgaactcaactgatctgcccatctcagcctcccgaagtgctgggattacaggcatgagccaccacgcccgacc	DGKB	20/24	45
53	human_Alu	AluSx	chr7	+	14494688	14495010	ggccaggtgcagtggctcacgcctgttatcccagcactttgggaggctgaggtgggcagatcacctgaggtcaggagttcgagaccaacatggtgaagccccatttccactaaaaaaaaaaaaaaaagtatatatataaaattagctcggtgtggtggcacgcacctgtagtcccagctactcgggaggctgaggcaggagaatcgcttgaactcaggaggaggagattgcagtgagccgagactgcgccactgcactccatccaaacggggtgacagagcaagactccgtctccaaaaaaaaacaaaaaaaaacaaaaaaaa	DGKB	19/24	46
54	human_Alu	AluSx	chr7	+	14511323	14511630	ggccagctgcagtggcttacacctgtaatcctaccactttggtaggccaaggctggcagatcaactgaaatcaggagtttgagactagcctggccaacacagtgaaaccccatctctactaaaaatacaaaaattagctgggcgtgttggcacacatgctaatcccagctactcaggaggctgaggccagagaattggttgagcccaggaggcagaggttgcagtgagcagagattgtgccactgcagcccagtctgggagacagagtgagactccgtctcgaaaaaaaaaaaaagaaaaagaaaaaa	DGKB	19/24	47
59	human_Alu	AluSx	chr7	+	14530624	14530923	ggccaggcgcagtggctcatgcctgtaatcccaggactttgggaggccaaggcgggtggagcacctgaggtcaggagtttgagaccagcctgaacaatatgacaaaaccctgtccctactaaaaatagaaaagtcagctgggcatggtggtatgtgcctgtagtcccagccattcgggaggctgaggtggtagaatctcttgagcctgggaggcagaagttgcagtgagtggagatcgcaccactgcactccagcatggatgacagagtgaagactctgtctcaaaaaaaaaaaaaaaaa	DGKB	19/24	48
67	human_Alu	AluSx	chr7	-	14573766	14574056	ttttttattgagatggagtctcactccgttgtgcaggctgcagtgcagtggtgcgatctcggctcactgcaacctctgcctctcaggttcaagcacttgtcctgcctcagcctcccaagtagctgggactacaggcatgtgcctccatgcccagctaatttttgtatttttagtagaggtgcggttttaccatgttgaccaggctggccttgaactcctgacttcaggtgatctgccttccttggcctcccaaagtgctgggattaaaggcgtgagccacagcacccagcc	DGKB	19/24	49
77	human_Alu	AluSx	chr7	-	14676462	14676754	tttttttttgagacagagtctcactctgtcactcagtctggagtgcagtgatgcaatcttggctcactgcaacctccgcctccagggttcaagcgattcccctgcctcagcctcctcagtagctgggattacaggtgcctgccaccacgtacagctaaatttttgtatgtttagttgagatggggtttcaccatgttggccagggggggtcttgaactcctgacctcaagtgatccacccacctcgaccccccaaaatgcagggattacaggcgtgagccaccatgcccagcc	DGKB	40901	50
81	human_Alu	AluSx	chr7	-	14706363	14706665	tttttttttttttttttttgagatggagtcttgctctctcgcccaggctggagtgcagtggcacgatctcggctcactgcaacctccgcctcccgggttcaagcggttctcctgcctcagcctcccaagtagctgggattacaggtgcccactaccacgcctcgataatttttgtatttttagtagagacggggtttcaccatgttggccagctggtctcaaactcctgacttcaggtgatcgcctgcccgtcttggcatcccaaaatgctgggattacaggcataagccaccacacccagcc	DGKB	40718	51
83	human_Alu	AluSx	chr7	+	14718589	14718850	gaggcgggcggatatttgaggtcaggagttcaagagcagcctgaccaacatggtgaaaccccatctctactaaaatacaaaaattagccaggcatagtgacacatgcctgtaatcccagctactagggaggctgaggcaggagaatcacttgaacccaggaggcagaggttgcagggagccaagactgtgccactgcactccagcctgggaaacagagtgagactgtgtctcaaaataaataaataaataaatagaaagaaa	DGKB	40687	52
89	human_Alu	AluSx	chr7	-	14732270	14732582	ttatttatttatttttatttatttatttatttatttttgagatggagtctcactctgtcgcccagactggagtgcagtggcgcaatctgggctcatggcaacctctgcctcccaggttcaagcgattctcctgcctcagcctcccaggtagctgggattataggcacctgccaccacacccagctaatttttgtatttttagtagagacggggtttttttatgttggccaggctggtttctaactcctgacctcaggtgatccatggcctcccaaagtgctgggattacagacgtgagccaccgtgcccggcc	DGKB	40657	53
92	human_Alu	AluSx	chr7	+	14739555	14740019	ggccagacgccatggctcatgcctgtaatctcagcacttcgggaggctgaggcgggcagattgcttgaggccaggcattcgagaccagcctggtcaacatggtaaaaccctatctctactaaaaatacaaaaattggctgggcattttggcatgctcctgtagttcccaactacttgggaggttggggcaggaggatctcttgaatccagaaggcagaggttgcagtgagccaagatcatgccactgcactcaagcctgagaccctgtgtcagaaagaaagaaagaacaaaagaacgaaagaatgaaagagagaaagagaaagaaataaagaagaaagaaataaagaagaaagaaagaaagaaagaaagaaaggaagaaagaaagaagggagagaggga…	DGKB	40657	54
95	human_Alu	AluSx	chr7	+	14752215	14752492	ggctgggcatgctagctcatgcctggcactttgggaggctgaggcaggcagatcacctgaggtcaggagttcaagaccagcctggccaatgtggcaaaaccccgtctctactaaaaataaaaaaattagcatggtggcatgtgcctattgtcacagctacttgggtggttgagacaggagaatcacttgaaccttggaggcagaggttgcagtgagctgagatcacaccactgcactctagcctgggtgtcagagtgagactccatatacaaaaaaaa	DGKB	40626	55
96	human_Alu	AluSx	chr7	-	14752643	14752948	ttttcctttttttatttttttgagacaaagtcttgctcttccccaccccatgctggagtgcaatggcgtgatcttggctcactgcaacttccgcctcctgggttcaagcaattctactgcctcagcctcccgaatagttgggatcataggtgctcacaaccacgcccagctaatttttgtatttttagtagagacagggtttcaccatgtgggccaggctggtcatgaactcctaacctcaggtgatccatctgcctcggcctcccaaaatactgggattacaggtgtgagccaccatgcccagcc	DGKB	40626	56
100	human_Alu	AluSx	chr7	+	14785025	14785323	gccaggcacagtggctcacacctgtaatcccagcattttgggaggctgaggtgggcagaaagcctgaggtcaggagttcgagatcaacctggccaacatggtgaaaccccacctctactaaaactacacaaattagctaggcgtggtggcacatgcctgtagtccaagctactcaggaggttgagtcaggagaattgcttgaacatgggagggagaggttgcagtgagccaagatcgtgccactgctctccagcctgggagacagagtgagactccatctcaaaaataaataaataaaa	DGKB	40567	57
102	human_Alu	AluSx	chr7	-	14788180	14788477	ttttatttcatttgagacagaatcttgttgtctctcccaggctgaagtgcagtggtgagatctcggctcactgcaacctctccctctcaggctcaagcaattctcatgcctcagtctcctgactaactgggactataggcctgtgccaccaaactcaggcaattttttgtattttcagtacagaatgggttttgccttgttgtccaggctggtcttgaactcctggcctcaagtgatctgctctcctcagcctctcaaagtgctgggattacaggtgtgagccactgtgcccccggcc	DGKB	40567	58
104	human_Alu	AluSx	chr7	-	14790518	14790824	ttttttttttttttttttgagctggagtctcactctgtagcccaggctggaaggcagtggttcgatcttggctcaatgcagcctctgcctcccagtttcccaggttcaagcgattctcccacctcagcctccccagtagctgggtataggtgcacaccaccatgcccagttaattctatatttttagtagagatgtggttttgtttgttatgttggccagattagtctcgacctcctggcctcaagcaatctgcccacctcagcctcccaaagtgctgagattacaggtgtgagctgccgcacccag	DGKB	40567	59
109	human_Alu	AluSx	chr7	-	14816747	14817058	tttctttttttttcttgagacagagtctcacactgtcatgcagcctgctgaagtgcagtggcacaatcttggcacgatcttggctcactacagcctccatttcccaggctcaagcgattcgtgtgtcccagcctctcaagtagctgggactacaggcatgcgccaccatgccaggctaccatttgtatttttggtagagatgctgtttcgccatgttggccaggctgatttcgaactcctggactcaagtgatctgcctgccttggcctcccaaagtggtgggattacaagtgtgagtcacggcgcccggcc	DGKB	40567	60
4	human_Alu	AluY	chr7	+	14175228	14175537	ggccgggtgcagtggctcacgcctgtaatcccagcactttgggaggccgaggcttgtggatcacaaggtcaggagatcaagaccaccctggctaacacggtgaaacccagtctctactaaaaattaaaaaaaaaaaaattagccaggtgtggtggcgggcgcctgtagtcccagctactcgggaggctgaggcaggagaatggcgtgaacccgggaggtggagattgcagtgagccgagatggcaccattgcactccagcctgggcaacagagcgagactccgtctcaaaaaaaaaaaaaaaaaaagaaa	DGKB	24/24	61
8	human_Alu	AluYa5	chr7	+	14194529	14194835	ggccgggcgcggtggctcacgcctgtaatcccagcactttgggaggccgaggcgggcggatcacgaggtcaggagatcgagaccatcccggctaaaacggtgaaaccccgtctctactaaaaatacaaaaaattagccgggcgtggtggcgggcgcctgtagtcccagctacttgggaggctgaggcaggagaatggcgtgaacccgggaggcggagcttgcagtgagcctagatcccgccactgcactccagcctgggcgacaaagcgagactccgtctcaaaaaaaaaaaaaaaaaaaaaaaaaa	DGKB	22/24	62
12	human_Alu	AluY	chr7	+	14250525	14250843	ggccgggcgcggtggctcacgcctgtaatcccagcactttgggaggctgaggtgggcggatcacaaggtcaggagatcaagatcatcctggctaacacggtgaaaccccgtctctactaaaagtacaaaaagaaaaaaaaagaaaaacagcagggcgtggtggcatgtgcctgtaatctcagctactggggaggctgaggcaggggaatcgcttgaatctgggaggcgcgggttgcagtgagctgagatcacgccactgcaatccagcctgggtgacagagtgagactctgtctcaaaaaaaaaaaaaaaaaaaaaaaa	DGKB	22/24	63
19	human_Alu	AluY	chr7	-	14273619	14273938	ttttttttttctttttttttttattatttattttttttgagacggagtctggctctgttgcccaggctggagtgcagtggtgccatctcggctcactgcaagctccacctcctgggttcatgacattctcctgcctcagcctcccgagtagctgggactacaggcatgtgccaccatgcccagctaattttttgtattttttagcagagacggggttttaccgtgttagccaggatggtctcgatctcctgacctcgtgatccacccacctcggcctcccaaagtgctgggattacaggcgtgagccaccgttcccggcc	DGKB	22/24	64
29	human_Alu	AluY	chr7	+	14339327	14339632	ggccgggggcagtggctcacacctgtaatctcagcactttgggaggccgaggatggtgaatgatgcggtcaggagatagagaccatcctggctaacacggtgaaatacccctctactaaaaatacaaaaacaaaattagccggacatggtggcgggtgcctgcagtcccagctactctggaggctgaggcaggagaatggcgtgaacccgggaggtggagcttgcagtgagccgagatcccaccactgcaatccagcctgggcaacagagtgagactccgtcttaaaaaaaaaaaaaaaaaaaaaa	DGKB	22/24	65
32	human_Alu	AluY	chr7	-	14362500	14362807	ttctttttttttttttttttttttttttttgagacggagtctcgctctattgcccaggctggagtgcagtggcacgatctcggctcactgcaagctccgccttccgggtttatgccattctcttgcctcagcctcccgagtagctgggactacaggtgcctgcaaccacgcccagctaattttttgtatttttagtagagatgggtttcattgtgttagccaggatggtctcaatctcctgacctcgtgatcagcccacctcagcctcccaaagtgctgggattacaggcgtgagccaccacgcccgg	DGKB	20/24	66
33	human_Alu	AluY	chr7	-	14385699	14386007	tttttttattttattttttattgttttttgagatggagtcttactctgcggcccaggctggagtgcagtggcacgatctcggctcactgcaacctccgcctcccaggttcaagcaattctcctctctcagcctcctgagtagctgggattacaggcacgtgccaccacgccagctaattttttgtatttttagtagtgacggggtttcaccgtgttagcgaggatggtcttgatctcctgacctcgtgatctgcccgcctcggcctcccaaagtgttgggattacaggcgtgagcgagcgggcccggcc	DGKB	20/24	67
40	human_Alu	AluYf5	chr7	-	14399133	14399438	ttttttgtttttgtttttttttttttgagacggagtctcgctatcgcccaggctggagtgcagtggcacgatctcggctcactgcaagctctgccccctggggttcacgccattctcctgcctcagcctcccgcgtagctgggactacaggcgcccgccaccttgccaggctaattttttgtatttttagtagagacggggtttcaccgtgtaagccaggatggtctcgatctcctgacctcgtgatccgcccgcctcggcctcccaaagtgctgggattacaggcgtgagccaccgcgcccggtc	DGKB	20/24	68
56	human_Alu	AluY	chr7	+	14516177	14516234	ttagcccggcgtggcggcgggcgcctgtagtcccagctactcgggaggctgaggcggg	DGKB	19/24	69
66	human_Alu	AluY	chr7	-	14560016	14560321	tttttttttttttttttttttttttgagacggagtctcgctctgtcgcccaggctggagtgcagtggcgggatctcggctcactgcaagctccgcctcccgggttcacgccattctcctgcctcagcctcccgagtagctgggactacaggcaaccgtcaccacgcccggctaatttttgtattttttagtagagacggggtttcactgtgttagccaggatgatctcgatctcctgacctcgtgatctgcccacctcggcctcccaaagtgctgggattacaggtgtgagccaccacacccggcc	DGKB	19/24	70
68	human_Alu	AluY	chr7	+	14578322	14578628	ggccgggcgcggtagctcatgcctgtaatcccagcactttgggaggccgaggtgggcggatcatgaggtcaggagatccagaccatcctggctaaccccgtatctactaaaaatacaaaaaaaaaaaaaaattagccgggcatggtggcgggtgcctgtagtcccagctactcgggaggctgaggcaggagaatgtcgtgaacccaggaggtggagtttgcagtgagccgagatcgtgccactgcactccagcctgggtgacagagcgagacaccatctcaaaaaaaaagaaaaaaaaaagaataaa	DGKB	19/24	71
70	human_Alu	AluY	chr7	+	14583486	14583777	ggccaggtgcggtggctcatgtctataatcccagcactttgggaggtcaaggcgggtggatcacgaggtcaggagatcaagaccattctggctaacacggtgaaaccctgtctctactaaaagtacaaaaaattagcctggcaaggtggcgggcgcccgtagtaccagctactcgggaggctgaggcaggagaatggcgtgaacccggggggcggagcctgcagtgagctgagattgcgccactgcactccagcctgggccaaagagtgagactccgtctcaaaaaaaaaaa	DGKB	18/24	72
72	human_Alu	AluY	chr7	+	14603242	14603365	cagctactcgggaggctgaggcaggagaatggcgtgaacccaggaggcggagcttgcagtgagccgagatcctgccactgcattccagcctgggcgacagagcaagactccgtctcaaaaaaaa	DGKB	16/24	73
78	human_Alu	AluY	chr7	-	14695350	14695620	tttttttttttttttttttttttttgagaggagtctcgctctgtcgcccaggctggagggcagtggcgcgatctcggctcactgcaagctccgcctcccgggttcgtgccattctcctgccttcacccactgcgcccggctaattttttgtatttttagtagagacggggtttcaccgtgttagccaggatggtatcacctgacctcgtgatccgcccgcctcggcctcccaaagtgctgggattacaggcgtgagccaccgcgcccggcc	DGKB	40779	74
79	human_Alu	AluY	chr7	-	14701645	14701956	tttttttttttttttttttttttgagatggagtctcactctgtcgcccaggctggagtgctgtggcgcaatctgggctcatagcaagctccgcctcctgggttcacgccattctcctgcctcagcctcccgagtagctgggactacaggcgtccgccactacgcccggctgattttttttgtgtgtgtatttttagtagacacagggtttcaccatgttagccaggttggcctcaatctcctgacctcatgatccacctgcctcggcctcccaaagtgctcggattacaggcttgagccaccgagcccggcc	DGKB	40748	75
82	human_Alu	AluY	chr7	+	14710304	14710627	ggccgggcgcggtggcttatgcctgtaatcccaccactttgggaagccgaggcaggtggatcacgaggtcaggagatcgagaccatcctgtctaacacggtgaaaccccgtctctactaaaaatacaaaaaaaaaaaaaaaaaaattagccgggtgtggtggcaggtgcctgtagtcccagctacgcgggaggctgaggcaggagaatggcgcgaaccagggaggcggagcttgcagtgagccgagatcacgccactgcactccagcctgggcgacagagcgagactccatctcaaaaaaaaaaaaaaaaagaaaaaagaaaaa	DGKB	40687	76
91	human_Alu	AluY	chr7	-	14735265	14735561	ttttctttctttttttttttttttttttgatggagtctcactctgttgcccaggctggagtgcagtggcgccatctcggctcactgcaagctccgcctcctgggttcacgccattctcccgcctcagcctcccgagtagctgggactacaggcgcctgccaccacatccggctaattttttgtatttttagtagagaccaggtttcaccgtgttagccaggatggtctcgatctcctgaccttgtgattcgcccaccttggcctcccaaagtgctgggattacaggcacgagccatc	DGKB	40657	77
41	human_Alu	AluYb9	chr7	+	14415576	14415891	ggccgggcgcggtggctcacgcctgtaatcccagcactttgggaggccgaggcgggtggatcatgaggtcaggagatcgagaccatcctggctaacaaggtgaaaccccgtctctactaaaaatacaaaaaattagccgggcgctgtggcgggcgcctgtagtcccagctactcgggaggctgaggcaggagaatggcgtgaacccgggaagcggagcttgcagtgagccgagattgcgccactgcagtccgcagtctggcctgggcgacagagcgagactccgtctcaaaaaaaaaaaaaaaaaaaaaaaaaaaa	DGKB	20/24	78
80	human_Alu	AluYb9	chr7	+	14702362	14702681	ggccgggcgcggtggctcacgcctgtaatcccagcactttgggaggccgaggcgggtggatcaggaggtcaggagatcgagaccatcctggctaacacggtgaaaccccgtctctactaaaaatacaaaaaaaattagccgggcgcggtggcgggcgcctgtagtcccagctactcgggaggctgaggcaggagaatggagtgaacccgggaggcggagcttgcagtgagccgagattgcgccactgcagtccgcagtccggcctgggcgacagagcgagactccgtctcaaaaaaaaaaaaaaaaaaaaaaaaaaaaaa	DGKB	40748	79
35	human_Alu	FAM	chr7	-	14387786	14387923	tgcccaggctggagtgcagtggctatccacaggcgtgatcatattgaactgcagccttgcactcgtgggctcaagtgcatctacctgcctcagcttctccagtagctggaactacaggtgcaggccactgtgcccagc	DGKB	20/24	80
10	human_Alu	FLAM_A	chr7	-	14233077	14233185	ggggtctcactgtgttgcccaggctgcactcaaacttctgggctcaagcgatcttctcacctccaccttctaagtaactgggactacaggtgcccgcaccgcaccaggc	DGKB	22/24	81
47	human_Alu	FLAM_A	chr7	-	14448867	14448991	ttctttcttttttgggataagatcatgctatggtgcccaggctggactcaaactccctggctgaagccatcctcctgcctctgcctcccatgtgtctgggatttcaggtatgtgccactgtgccc	DGKB	20/24	82
108	human_Alu	FLAM_A	chr7	-	14809271	14809386	ttttagagacaggatcttattatgttgtctaggctggtcttgaactcctggcctcaagcgatcctcctgcctcatcctctggagcagttgagcttataagtgtgagtcacagcacc	DGKB	40567	83
63	human_Alu	FLAM_C	chr7	-	14548350	14548443	tgtagaaacacagtcttgctagttgcccaggctggtctcaaactcttggcctcaagtgatcacatcatcctgtctcgtctttccaaagtgctgg	DGKB	19/24	84
69	human_Alu	FRAM	chr7	+	14581148	14581287	gcctgtagtctcagctactcaggaggctgaggcgggaggactacttgaggccaggagttccaggctgcagtgagctatgattgcaccactgtatcccagcctgggtgacagagtaatattccctgtttaaaacaataaaa	DGKB	18/24	85
110	human_Alu	FRAM	chr7	-	14817363	14817521	tttatttattttagagatgtagtcttgctacgtcacctaggctggagtgcagtggtgtgattatagctcactgcagcttcaaacttccaggatcaagtgatcctcccacttcagtttcctgagtagccgggactacaggagaactccaccacacctggc	DGKB	40567	86
	Youngest	AluYb9								2
	Young	AluY								17
	Older	AluS								60
	Older yet	AluJ								26
	unsure	Alu								1
	Oldest	FAM								7
										113
		AluY elements in the DBKG gene shared in H/C/O but not Rhesus
		TE Name	Chr.	TE strand	hg18 Start	hg18 End	Size	H:% Div	O:% Div.
		AluY	chr7	+	14175228	14175537	309	6.1	8.3
		AluY	chr7	-	14273619	14273938	319	6.6	11.3
		AluY	chr7	-	14362500	14362807	307	6.5	8.3
		AluYf5*	chr7	-	14399133	14399438	305	3.6	3.3
		AluY	chr7	-	14560016	14560321	305	3.6	7.1
		AluY	chr7	+	14578322	14578628	306	6.2	9
		AluY	chr7	+	14583486	14583777	291	8.2	7.1
		AluY	chr7	-	14695350	14695620	270	2.3	2.5
		AluY	chr7	+	14710304	14710627	323	5.2	8.8
		Full length: other 7 besides ours
		TE Name	Chr.	TE strand	hg18 Start	hg18 End	Size	H:% Div	O:% Div.
		AluY	chr7	+	14175228	14175537	309	6.1	8.3
		AluY	chr7	-	14273619	14273938	319	6.6	11.3
		AluY	chr7	-	14362500	14362807	307	6.5	8.3
		AluY	chr7	-	14560016	14560321	305	3.6	7.1
		AluY	chr7	+	14578322	14578628	306	6.2	9
		AluY	chr7	+	14583486	14583777	291	8.2	7.1
		AluY	chr7	+	14710304	14710627	323	5.2	8.8
								6.05714	8.55714	Average
								1.40696	1.42344	Standard Deviation
